# Supplementary material for: Identification of oleoylethanolamide as an endogenous ligand for HIF-3α
Source: Nat Commun. 2022 May 9;13:2529. doi: 10.1038/s41467-022-30338-z (PMC9085743; doi:10.1038/s41467-022-30338-z)
Supplement: Supplementary file 4 — Source Data [file 41467_2022_30338_MOESM4_ESM.xlsx]

## Sheet: Fig.2b
PTS （ΔTm）
	DMSO			OEA
HIF-1	0.1	0.02	-0.12	0.14	0.19	-0.16
HIF-2	-0.05	0.04	0.09	0.33	0.19	0.33
HIF-3	-0.1	0	0.1	1.7	1.8	1.9

## Sheet: Fig.2c
SPR
Affinity
OEA [uM]
1.25	10.3993
20	29.8054
25	35.9905
30	34.8645
10	23.034
0.625	4.47887
2.5	12.157
5	16.8064	16.2123
Curve
time (s)	1.25 uM		20 uM		25 uM		30 uM		10 uM		0.625 uM		2.5 uM		5 uM		5 uM
-20.86	0.082031		-0.06445		-0.09766		-0.125		-0.10938		-0.12109		-0.18164		-0.25		-0.01172
-20.76	0.085938		-0.08008		-0.10547		-0.14453		-0.12109		-0.13672		-0.18555		-0.26563		-0.02344
-20.66	0.06901		-0.09701		-0.11849		-0.15755		-0.13412		-0.13021		-0.19857		-0.27865		-0.03646
-20.56	0.054688		-0.11133		-0.12891		-0.16406		-0.14844		-0.14453		-0.19336		-0.29688		-0.05078
-20.46	0.050781		-0.11914		-0.13672		-0.17578		-0.15234		-0.14453		-0.20117		-0.29688		-0.0625
-20.36	0.05599		-0.14128		-0.13151		-0.17057		-0.14714		-0.14714		-0.20768		-0.3151		-0.07292
-20.26	0.046875		-0.13867		-0.13281		-0.1875		-0.15625		-0.14453		-0.20898		-0.32422		-0.08203
-20.16	0.032552		-0.14128		-0.1276		-0.1862		-0.16276		-0.14323		-0.20768		-0.33073		-0.08854
-20.06	0.045573		-0.15169		-0.1263		-0.19661		-0.17318		-0.14974		-0.22201		-0.33333		-0.09505
-19.96	0.028646		-0.153		-0.13932		-0.21745		-0.19401		-0.15495		-0.22721		-0.34635		-0.10807
-19.86	0.023438		-0.15039		-0.13281		-0.22656		-0.21094		-0.14844		-0.2207		-0.35156		-0.11328
-19.76	0.027344		-0.1543		-0.14063		-0.22656		-0.19922		-0.14453		-0.2207		-0.35547		-0.11328
-19.66	0.02474		-0.14909		-0.13151		-0.22917		-0.20182		-0.14714		-0.22331		-0.34635		-0.11589
-19.56	0.010417		-0.17122		-0.14974		-0.23958		-0.21615		-0.15755		-0.22201		-0.36068		-0.1263
-19.46	0.014323		-0.16341		-0.14193		-0.22396		-0.20833		-0.16146		-0.22201		-0.34896		-0.1224
-19.36			-0.17513		-0.15365		-0.22786		-0.21615		-0.17318		-0.2181		-0.36068		-0.13021
-19.26	0		-0.16602		-0.15234		-0.21875		-0.20313		-0.16406		-0.21289		-0.34766		-0.12109
-19.16	0		-0.17383		-0.14844		-0.20703		-0.19922		-0.16016		-0.20898		-0.34375		-0.11328
-19.06			-0.16862		-0.15495		-0.20182		-0.20573		-0.16667		-0.21159		-0.35026		-0.11979
-18.96	0		-0.16602		-0.14453		-0.17969		-0.20703		-0.15234		-0.20898		-0.34766		-0.12109
-18.86	0.00651		-0.14779		-0.13021		-0.16927		-0.20443		-0.14974		-0.19857		-0.34896		-0.1224
-18.76	0.00521		-0.13346		-0.1276		-0.15885		-0.20573		-0.14323		-0.19596		-0.34635		-0.11589
-18.66	0		-0.11914		-0.10938		-0.14844		-0.20313		-0.13672		-0.18555		-0.34766		-0.10938
-18.56			-0.10482		-0.09505		-0.13802		-0.20833		-0.1263		-0.17904		-0.33724		-0.11849
-18.46			-0.10352		-0.08984		-0.11719		-0.19922		-0.125		-0.16602		-0.34375		-0.12109
-18.36			-0.0944		-0.08854		-0.11589		-0.20182		-0.11589		-0.17643		-0.34635		-0.1237
-18.26			-0.08659		-0.09635		-0.10807		-0.20573		-0.11979		-0.17643		-0.33854		-0.1237
-18.16			-0.08008		-0.08203		-0.08203		-0.1875		-0.10938		-0.16992		-0.33203		-0.12109
-18.06	0.0013		-0.06706		-0.06901		-0.07682		-0.18229		-0.10807		-0.1569		-0.32682		-0.11589
-17.96			-0.05013		-0.05208		-0.0638		-0.16537		-0.09896		-0.15169		-0.32943		-0.10677
-17.86			-0.04753		-0.05338		-0.0612		-0.15885		-0.11979		-0.153		-0.32292		-0.09635
-17.76	0.00651		-0.0306		-0.05208		-0.04818		-0.13412		-0.11458		-0.13607		-0.30599		-0.07943
-17.66	0.0026		-0.01497		-0.04818		-0.04427		-0.13412		-0.10287		-0.12435		-0.29427		-0.06771
-17.56	0.018229		0.000651		-0.03255		-0.02865		-0.1263		-0.09896		-0.10872		-0.27865		-0.07161
-17.46	0.026042		0.00846		-0.03255		-0.02865		-0.11458		-0.08724		-0.09701		-0.26693		-0.0638
-17.36	0.035156		0.017578		-0.01953		-0.01562		-0.09766		-0.07422		-0.09961		-0.26563		-0.07422
-17.26	0.048177		0.022787		-0.01432				-0.07682		-0.0612		-0.0944		-0.24089		-0.04948
-17.16	0.053385		0.031901						-0.06771		-0.0599		-0.08529		-0.24349		-0.04427
-17.06	0.057292		0.027995						-0.05599		-0.04818		-0.08529		-0.23177		-0.03646
-16.96	0.067708		0.030599				0.0013		-0.05729		-0.03776		-0.07878		-0.22135		-0.02995
-16.86	0.061198		0.035807				0.0026		-0.05208		-0.03255		-0.07357		-0.21615		-0.03646
-16.76	0.063802		0.042318				0.0013		-0.04557		-0.02604		-0.06706		-0.21745		-0.02604
-16.66	0.059896		0.042318		-0.01432		0.0013		-0.04948		-0.02604		-0.06706		-0.21745		-0.02604
-16.56	0.05599		0.046224		-0.01823		-0.01042		-0.05339		-0.03385		-0.06706		-0.22526		-0.03385
-16.46	0.044271		0.046224		-0.01823		-0.01432		-0.05339		-0.03385		-0.08659		-0.22526		-0.03385
-16.36	0.046875		0.048828		-0.02734		-0.01172		-0.05469		-0.03125		-0.08398		-0.22266		-0.02734
-16.26	0.045573		0.047526		-0.02474		-0.01693		-0.04427		-0.03646		-0.08138		-0.22005		-0.03646
-16.16	0.044271		0.046224		-0.02604		-0.01042		-0.04948		-0.02995		-0.07487		-0.21354		-0.02995
-16.06	0.041667		0.04362		-0.03255		-0.01302		-0.05208		-0.03255		-0.08138		-0.21615		-0.02865
-15.96	0.052083		0.054037		-0.02604				-0.04167		-0.02995		-0.07096		-0.21354		-0.02604
-15.86	0.049479		0.055339		-0.03255				-0.03646				-0.06576		-0.20833		-0.03255
-15.76	0.05599		0.057943		-0.02604				-0.02995		-0.01823		-0.06315		-0.20182		-0.02604
-15.66	0.066406		0.052734		-0.02344		-0.01953		-0.02734		-0.01953		-0.06836		-0.19531		-0.02344
-15.56	0.070313		0.056641		-0.02734		-0.01563		-0.02344		-0.01563		-0.05664		-0.17969		-0.02734
-15.46	0.0625		0.044922		-0.02734		-0.01563		-0.02344		-0.02344		-0.06055		-0.17969		-0.02734
-15.36	0.0625		0.048828		-0.03516		-0.01172		-0.01953		-0.01953		-0.06445		-0.18359		-0.03516
-15.26	0.066406		0.052734		-0.02734				-0.01172				-0.06445		-0.17578		-0.02734
-15.16	0.061198		0.04362		-0.02865				-0.01302				-0.06576		-0.17708		-0.02865
-15.06	0.054688		0.029297		-0.03906		-0.01563		-0.01172		-0.01563		-0.06445		-0.17188		-0.02734
-14.96	0.054688		0.025391		-0.03906		-0.01563		-0.01953				-0.06445		-0.17578		-0.03906
-14.86	0.059896		0.022787		-0.03385		-0.01432		-0.01042		-0.01042		-0.05924		-0.17057		-0.02214
-14.76	0.0625		0.025391		-0.03906		-0.01172						-0.05664		-0.15625		-0.03125
-14.66	0.065104		0.027995		-0.03646								-0.06576		-0.15365		-0.02865
-14.56	0.066406		0.029297		-0.03516		-0.01172						-0.06836		-0.15234		-0.03516
-14.46	0.063802		0.026693		-0.03776		-0.02604		-0.02214				-0.07487		-0.15495		-0.03776
-14.36	0.063802		0.014974		-0.03776		-0.02604		-0.02214		-0.01042		-0.07487		-0.15495		-0.03776
-14.26	0.059896		0.026693		-0.02995		-0.01823		-0.01042				-0.06315		-0.13542		-0.02604
-14.16	0.054688		0.029297		-0.03516		-0.02344				0		-0.06055		-0.14063		-0.02344
-14.06	0.057292		0.024089		-0.03646		-0.02865				0.0026		-0.05794		-0.13802		-0.03255
-13.96	0.053385		0.020182		-0.04036		-0.02865						-0.05404		-0.13021		-0.02083
-13.86	0.050781		0.013672		-0.03906		-0.02734						-0.04883		-0.11719		-0.02344
-13.76	0.050781		0.013672		-0.03516		-0.03906				0		-0.04883		-0.11328		-0.02734
-13.66	0.050781		0.013672		-0.03125		-0.03906						-0.04883		-0.10938		-0.02344
-13.56	0.053385		0.016276		-0.03255		-0.02474						-0.04622		-0.09896		-0.01693
-13.46	0.053385		0.016276		-0.03646		-0.02474						-0.04622		-0.08724		-0.01693
-13.36	0.045573		0.020182		-0.03255		-0.02083		0.014323		-0.01693		-0.04232		-0.0638		-0.01302
-13.26	0.041667		0.020182		-0.03255		-0.03255		0.014323		-0.01302		-0.04232		-0.04427		-0.01302
-13.16	0.026042		0.020182		-0.03255		-0.03255		0.014323		-0.01302		-0.04232		-0.02474		-0.01693
-13.06	0.026042		0.00846		-0.03255		-0.03255		0.010417		-0.01693		-0.03841		-0.01693		-0.02865
-12.96	0.02474				-0.03385		-0.03385		0.00521		-0.02214		-0.03581		-0.01432		-0.02995
-12.86	0.027344				-0.04297		-0.03906		0.023438		-0.01953		-0.03711		0		-0.01953
-12.76	0.028646				-0.04167		-0.03776		0.020833		-0.01823		-0.02799		0.020833		-0.01823
-12.66	0.028646				-0.03776		-0.04557		0.00911		-0.01432		-0.02799		0.036458		-0.01823
-12.56	0.027344		0.00195		-0.03516		-0.04297		0.011719		-0.01172		-0.0332		0.046875		-0.01953
-12.46	0.029948		0.00456		-0.03255		-0.03255		0.0026				-0.0306		0.065104
-12.36	0.026042		0.000651		-0.02474		-0.03255		0.0026		-0.01302		-0.03451		0.06901		-0.01302
-12.26	0.03125		0.00586		-0.01953		-0.02734		0.023438				-0.0293		0.097656		-0.01172
-12.16	0.027344		0.00586		-0.01953		-0.01563		0.015625		-0.01563		-0.0293		0.101563		-0.01953
-12.06	0.02474		0.011068		-0.02214		-0.01042		0.013021		-0.01823		-0.0319		0.106771		-0.01432
-11.96	0.027344		0.00977		-0.01563		0		0.011719		-0.01953		-0.03711		0.128906		-0.01563
-11.86	0.029948		0.00846						0.014323		-0.02083		-0.0306		0.147135
-11.76	0.016927		0.011068		0.016927		0.0013		0.013021		-0.01432		-0.02799		0.169271
-11.66	0.022135		0.016276		0.033854		0.00651		0.022135		-0.01693		-0.0306		0.182292
-11.56	0.018229		0.00456		0.041667		0.022135		0.026042		-0.02474		-0.02669		0.182292
-11.46	0.029948		0.01237		0.03776		0.033854		0.03776		-0.02474		-0.01497		0.197917		0.00651
-11.36	0.023438		0.00977		0.046875		0.050781		0.054688		-0.01953		-0.01758		0.210938		0.019531
-11.26	0.020833		0.022787		0.048177		0.059896		0.052083		-0.02604		0.00326		0.220052		0.020833
-11.16	0.014323		0.024089		0.061198		0.065104		0.045573		-0.02865		0.00846		0.22526		0.033854
-11.06	0.00781		0.033203		0.058594		0.085938		0.054688		-0.01953		0.021484		0.242188		0.03125
-10.96	0.0013		0.054037		0.083333		0.102865		0.067708		-0.01823		0.034505		0.255208		0.052083
-10.86	0.0026		0.067057		0.111979		0.104167		0.076823				0.039714		0.25651		0.049479
-10.76			0.070964		0.108073		0.119792		0.084635		-0.01302		0.04362		0.25651		0.061198
-10.66			0.090495		0.127604		0.13151		0.092448		0.0026		0.063151		0.260417		0.076823
-10.56			0.102214		0.139323		0.139323		0.104167		0.014323		0.059245		0.260417		0.076823
-10.46	-0.01823		0.104818		0.138021		0.141927		0.095052		0.013021		0.05013		0.259115		0.08724
-10.36			0.115234		0.160156		0.164062		0.105469		0.027344		0.064453		0.261719		0.113281
-10.26			0.132161		0.157552		0.18099		0.114583		0.040365		0.08138		0.259115		0.114583
-10.16	-0.01563		0.115234		0.160156		0.175781		0.117188		0.015625		0.076172		0.242188		0.105469
-10.06	-0.01302		0.121745		0.166666		0.190104		0.108073		0.029948		0.078776		0.236979		0.108073
-9.96			0.133464		0.158854		0.178385		0.115885		0.029948		0.090495		0.22526		0.111979
-9.86			0.126953		0.148437		0.175781		0.113281		0.035156		0.087891		0.207031		0.101563
-9.76			0.126953		0.144531		0.171875		0.109375		0.03125		0.083984		0.207031		0.101563
-9.66	0		0.119141		0.152344		0.171875		0.117188		0.046875		0.091797		0.199219		0.121094
-9.56			0.10612		0.139322		0.154947		0.104167		0.03776		0.086589		0.16276		0.111979
-9.46	-0.01172		0.099609		0.136719		0.152344		0.09375		0.03125		0.080078		0.148438		0.109375
-9.36			0.103516		0.140625		0.164062		0.097656		0.046875		0.091797		0.140625		0.109375
-9.26	0.00781		0.107422		0.144531		0.160156		0.101563		0.050781		0.099609		0.136719		0.125
-9.16	0.014323		0.10612		0.143229		0.154948		0.088542		0.057292		0.094401		0.123698		0.123698
-9.06	0.00651		0.098307		0.123698		0.151041		0.088542		0.053385		0.090495		0.108073		0.104167
-8.96			0.093099		0.122396		0.145833		0.08724		0.067708		0.089193		0.110677		0.102865
-8.86	0.014323		0.094401		0.119791		0.13151		0.084635		0.076823		0.086589		0.096354		0.104167
-8.76	0.020833		0.08138		0.098958		0.110677		0.079427		0.083333		0.073568		0.079427		0.102865
-8.66	0.011719		0.083984		0.09375		0.113281		0.078125		0.089844		0.087891		0.054688		0.101563
-8.56	0.013021		0.085287		0.102864		0.098958		0.079427		0.08724		0.089193		0.044271		0.095052
-8.46	0.00781		0.064453		0.09375		0.082031		0.0625		0.078125		0.080078		0.027344		0.085938
-8.36	0.016927		0.065755		0.071614		0.075521		0.05599		0.063802		0.073568		0.016927		0.075521
-8.26	0.00781		0.056641		0.078125		0.074219		0.0625		0.054688		0.072266		0		0.058594
-8.16	0.00911		0.042318		0.040365		0.052083		0.040365		0.059896		0.057943		-0.01823		0.044271
-8.06	0.022135		0.035807		0.041666		0.041666		0.033854		0.072917		0.063151		-0.02474		0.045573
-7.96	0.023438		0.025391		0.035156		0.015625		0.023438		0.074219		0.064453		-0.03125		0.035156
-7.86	0.027344		0.00977		0.027343		0.019531		0.011719		0.0625		0.068359		-0.04297		0.027344
-7.76	0.029948		-0.01107		0.010417						0.053385		0.063151		-0.0599		0.010417
-7.66	0.015625		-0.02539				-0.01563		-0.01563		0.054688		0.060547		-0.07031		0.00781
-7.56	0.00781		-0.03711		-0.03516		-0.02734		-0.02734		0.046875		0.048828		-0.08203
-7.46	0.00521		-0.04753		-0.03385		-0.04167		-0.04557		0.028646		0.034505		-0.08464		-0.01432
-7.36			-0.05013		-0.03646		-0.06771		-0.05208		0.033854		0.020182		-0.11068		-0.02865
-7.26			-0.07487		-0.05339		-0.0651		-0.0612		0.013021		0.011068		-0.10807		-0.03385
-7.16	-0.01302		-0.07357		-0.06771		-0.07552		-0.07161		0.00651		0.00456		-0.11849		-0.05599
-7.06	-0.01693		-0.08529		-0.06771		-0.09115		-0.08724				-0.01497		-0.13021		-0.0638
-6.96	-0.02865		-0.0931		-0.08724		-0.11068		-0.10287		-0.01302		-0.01497		-0.13412		-0.07161
-6.86	-0.03906		-0.10352		-0.09375		-0.12109		-0.10938		-0.03125		-0.0293		-0.14063		-0.08203
-6.76	-0.05339		-0.11393		-0.09635		-0.1237		-0.11198		-0.03385		-0.0319		-0.15495		-0.09635
-6.66	-0.05469		-0.10352		-0.09766		-0.125		-0.10938		-0.03906		-0.0293		-0.15234		-0.09375
-6.56	-0.06641		-0.11133		-0.10938		-0.13672		-0.11328		-0.04297		-0.03711		-0.15625		-0.08594
-6.46	-0.0638		-0.11263		-0.09896		-0.14193		-0.11458		-0.04427		-0.04622		-0.16146		-0.09896
-6.36	-0.07422		-0.12305		-0.10547		-0.15234		-0.12109		-0.0625		-0.05273		-0.17578		-0.09375
-6.26	-0.08333		-0.13216		-0.11068		-0.15365		-0.1224		-0.0638		-0.05404		-0.1849		-0.09505
-6.16	-0.07813		-0.13477		-0.12891		-0.15234		-0.12109		-0.0625		-0.05664		-0.18359		-0.09375
-6.06	-0.08854		-0.14518		-0.13932		-0.15495		-0.13542		-0.0651		-0.06315		-0.1862		-0.09635
-5.96	-0.08854		-0.14518		-0.13542		-0.16667		-0.13151		-0.0612		-0.05924		-0.19792		-0.09635
-5.86	-0.10156		-0.15039		-0.14063		-0.16406		-0.14063		-0.0625		-0.05273		-0.20313		-0.10547
-5.76	-0.09896		-0.15951		-0.14193		-0.16146		-0.14193		-0.0599		-0.05794		-0.20443		-0.10287
-5.66	-0.09245		-0.16081		-0.14323		-0.17057		-0.13932		-0.05729		-0.05924		-0.20964		-0.10026
-5.56	-0.10677		-0.16732		-0.14974		-0.16927		-0.14974		-0.05599		-0.06185		-0.20833		-0.09896
-5.46	-0.10026		-0.16081		-0.14323		-0.17057		-0.14714		-0.04948		-0.04753		-0.20964		-0.09245
-5.36	-0.10156		-0.16602		-0.14453		-0.17578		-0.15625		-0.0625		-0.04883		-0.21094		-0.09375
-5.26	-0.09245		-0.16862		-0.14714		-0.17839		-0.15495		-0.06901		-0.05924		-0.20964		-0.09245
-5.16	-0.10026		-0.18034		-0.16276		-0.17839		-0.16667		-0.06901		-0.05924		-0.22135		-0.10807
-5.06	-0.10417		-0.18815		-0.16667		-0.17839		-0.16667		-0.07292		-0.05924		-0.22135		-0.11198
-4.96	-0.11589		-0.19596		-0.17448		-0.1862		-0.17057		-0.08464		-0.06706		-0.22526		-0.11589
-4.86	-0.1224		-0.19857		-0.16927		-0.1888		-0.16537		-0.08333		-0.06966		-0.23568		-0.11458
-4.76	-0.11979		-0.19987		-0.16667		-0.18229		-0.15885		-0.08073		-0.06315		-0.23698		-0.11589
-4.66	-0.11979		-0.19596		-0.17448		-0.1901		-0.16667		-0.08854		-0.05924		-0.23307		-0.11198
-4.56	-0.11719		-0.18555		-0.17578		-0.17578		-0.17188		-0.08594		-0.05273		-0.23438		-0.10938
-4.46	-0.12891		-0.18945		-0.17578		-0.17969		-0.17188		-0.08594		-0.04883		-0.24219		-0.10938
-4.36	-0.1263		-0.19466		-0.17318		-0.18099		-0.17318		-0.09115		-0.05404		-0.23958		-0.10677
-4.26	-0.13151		-0.18815		-0.17057		-0.18229		-0.18229		-0.08854		-0.05143		-0.24089		-0.10417
-4.16	-0.14453		-0.18945		-0.17188		-0.18359		-0.19922		-0.08984		-0.05664		-0.24609		-0.10547
-4.06	-0.14453		-0.18945		-0.16797		-0.17969		-0.19531		-0.08594		-0.04492		-0.25391		-0.10156
-3.96	-0.15234		-0.19336		-0.17188		-0.17969		-0.20313		-0.08594		-0.04492		-0.25781		-0.10156
-3.86	-0.14583		-0.19076		-0.17318		-0.1849		-0.19662		-0.07943		-0.05404		-0.2513		-0.09896
-3.76	-0.15365		-0.20247		-0.1849		-0.19271		-0.20833		-0.09115		-0.05013		-0.2513		-0.10287
-3.66	-0.15234		-0.20898		-0.17188		-0.19531		-0.20703		-0.08984		-0.06055		-0.26563		-0.10156
-3.56	-0.15104		-0.20768		-0.17448		-0.19792		-0.21745		-0.08854		-0.05924		-0.27214		-0.10026
-3.46	-0.14193		-0.19857		-0.16927		-0.1888		-0.20833		-0.08724		-0.05013		-0.26302		-0.09115
-3.36	-0.13672		-0.18555		-0.16406		-0.17969		-0.20703		-0.07813		-0.04102		-0.26172		-0.08203
-3.26	-0.15365		-0.19076		-0.18099		-0.18099		-0.20443		-0.07552		-0.03841		-0.25912		-0.07943
-3.16	-0.16016		-0.19727		-0.17188		-0.18359		-0.20313		-0.06641		-0.03711		-0.25781		-0.07813
-3.06	-0.16276		-0.19987		-0.18229		-0.17839		-0.21354		-0.06901		-0.03971		-0.26042		-0.08854
-2.96	-0.16667		-0.20768		-0.1862		-0.19401		-0.21354		-0.06901		-0.03971		-0.27214		-0.09245
-2.86	-0.17188		-0.20508		-0.1875		-0.19531		-0.22266		-0.06641		-0.04102		-0.26953		-0.09766
-2.76	-0.18359		-0.19336		-0.18359		-0.16797		-0.22656		-0.05859		-0.04102		-0.28125		-0.08984
-2.66	-0.1849		-0.19076		-0.1888		-0.16146		-0.20833		-0.05208		-0.03451		-0.27474		-0.08724
-2.56	-0.17969		-0.18555		-0.17969		-0.15234		-0.21875		-0.04688		-0.0293		-0.27734		-0.07422
-2.46	-0.1901		-0.18425		-0.17448		-0.13932		-0.22526		-0.04167		-0.02409		-0.28776		-0.07292
-2.36	-0.19401		-0.19206		-0.17839		-0.13151		-0.22526		-0.04167		-0.02018		-0.28776		-0.07292
-2.26	-0.19401		-0.19206		-0.1862		-0.13932		-0.23698		-0.04557		-0.01237		-0.26823		-0.0612
-2.16	-0.19531		-0.18164		-0.17188		-0.10547		-0.23828		-0.03516				-0.25781		-0.04297
-2.06	-0.21745		-0.18034		-0.1901		-0.12565		-0.22135		-0.04167				-0.28776		-0.05729
-1.96	-0.21354		-0.18425		-0.22135		-0.15104		-0.20182		-0.04557				-0.26432		-0.05729
-1.86	-0.22917		-0.16081		-0.2526		-0.16276		-0.1862		-0.06901		0.00326		-0.24479		-0.07292
-1.76	-0.24284		-0.13151		-0.25456		-0.1569		-0.17253		-0.07096		0.061849		-0.2155		-0.07487
-1.66	-0.25781		-0.09961		-0.26172		-0.15625		-0.16016		-0.07813		0.095703		-0.1875		-0.04297
-1.56	-0.26107		-0.09896		-0.2845		-0.18099		-0.15755		-0.06576		0.111979		-0.16732		-0.0306
-1.46	-0.22005		-0.08919		-0.27865		-0.17318		-0.11458		0.027995		0.176432		-0.05599		-0.02865
-1.36	-0.1276		0.038412		-0.22136		-0.13347		-0.10417		0.059896		0.186849		0.05599		0.020833
-1.26	-0.14388		-0.06966		-0.15951		-0.1263		-0.1263		0.067057		0.158854		0.047526		-0.04622
-1.16	-0.13672		-0.18945		-0.16992		-0.1875		-0.11328		0.00586		0.179688		-0.02344		-0.09961
-1.06	-0.02734		-0.125		-0.06836		-0.16407		-0.11914		0.037109		0.285156		-0.0332		0.025391
-0.96	-0.01888		-0.23568		-0.14193		-0.18099		-0.14974				0.383464		-0.04622		0.018229
-0.86	-0.125		-0.19336		-0.2207		-0.18555		-0.0957		0.039063		0.208984		-0.01758		0.039063
-0.76	-0.27148		-0.23438		-0.36914		-0.27539		-0.1543		-0.02344		0.087891		-0.0957		-0.06055
-0.66	-0.33529		-0.35482		-0.45247		-0.19466		-0.17122		-0.06966		-0.11068		-0.13021		0.086589
-0.56	-0.46289		-0.33594		-0.92037		-0.18013		-0.04297		0.179688		-0.05273		0.082031		0.238281
-0.46	1.66992		-10.0137		-5.5918		-10.916		-4		0.041016		10.375		1.19141		5.5293
-0.36	-3.85091		-13.388		-15.6432		-15.9069		5.9362		-2.87435		0.289713		3.9401		8.01628
-0.26	-6.29167		0.192708		-3.18424		-1.67643		1.92904		-4.63932		-9.05925		-1.84049		-2.8737
-0.16	-4.7168		3.00781		0.894531		2.01367		-5.25391		-4.38086		-6.41992		-4.17773		-6.03906
-0.06	-5.36263		0.08073		-1.88999		-1.40366		-5.46419		-6.08529		-6.22982		-4.58919		-3.61068
0.040001	-5.10612		-0.01042		-1.9401		-1.57682		-5.02995		-6.21159		-5.52018		-4.28776		-3.55338
0.139999	-5.41927		-0.16732		-1.98764		-1.59506		-4.56771		-6.2806		-5.42904		-4.00325		-3.13607
0.240002	-5.14128		-0.08659		-1.69596		-1.30729		-3.82487		-6.16471		-5.04167		-4.00651		-3.14518
0.34	-4.82031		0.115234		-1.27148		-1.01953		-3.10547		-6.03711		-4.52148		-3.65039		-2.4707
0.439999	-4.32227		0.376953		-0.94727		-0.71094		-2.53516		-5.90625		-3.88867		-3.625		-2.38867
0.540001	-3.79948		0.663412		-0.53385		-0.3151		-1.79948		-5.73112		-3.31901		-3.39323		-2.12956
0.639999	-3.47721		0.864584		-0.28581		-0.03972		-1.31706		-5.62956		-2.97917		-3.26042		-1.93424
0.740002	-3.01107		1.26823		0.172526		0.430339		-0.6224		-5.33724		-2.41341		-2.85677		-1.54622
0.84	-2.53646		1.66667		0.551433		0.758464		-0.10286		-5.10677		-2.00716		-2.61458		-1.37435
0.939999	-2.14323		2.02279		0.866532		1.09895		0.33138		-4.88151		-1.57878		-2.45378		-1.11589
1.04	-1.74935		2.31315		1.16667		1.48307		0.807292		-4.65365		-1.24935		-2.14974		-0.89583
1.14	-1.36523		2.61328		1.48437		1.82421		1.17188		-4.45313		-0.89648		-1.8125		-0.68945
1.24	-1.08333		2.95964		1.8444		2.14518		1.63151		-4.35286		-0.58919		-1.57357		-0.45247
1.34	-0.74609		3.40234		2.20508		2.48438		2.06055		-4.19336		-0.27344		-1.25977		-0.15625
1.44	-0.46419		3.72917		2.57291		2.85807		2.51432		-4.01107		0.086589		-0.90169		0.156901
1.54	-0.1556		4.00651		2.903		3.21159		2.96159		-3.85091		0.395183		-0.58724		0.41862
1.64	0.201172		4.32422		3.20508		3.57031		3.41992		-3.70117		0.753906		-0.37891		0.699219
1.74	0.549479		4.65104		3.55339		3.98307		3.7819		-3.50325		1.13737		-0.13607		1.028
1.84	0.882813		5.05469		3.94336		4.34766		4.14063		-3.27734		1.54492		0.142578		1.33984
1.94	1.1582		5.39258		4.29492		4.69531		4.51953		-3.09766		1.83789		0.410156		1.57617
2.04	1.45898		5.75977		4.58398		5.02344		4.79492		-2.90625		2.08984		0.693359		1.80078
2.14	1.75781		6.12695		4.89844		5.3457		5.11328		-2.7168		2.33789		1.02344		2.08398
2.24	1.98958		6.42904		5.19076		5.70443		5.41732		-2.53776		2.55404		1.26693		2.3138
2.34	2.24479		6.74675		5.52995		6.03776		5.75456		-2.34115		2.85417		1.55729		2.5905
2.44	2.49284		7.04753		5.82682		6.39128		6.13346		-2.14779		3.14909		1.88151		2.86198
2.54	2.72982		7.39974		6.15755		6.70052		6.43685		-1.97331		3.38997		2.16146		3.12435
2.64	2.95703		7.69531		6.44922		6.99609		6.74414		-1.79883		3.62695		2.38672		3.36328
2.74	3.16016		7.95703		6.73438		7.28711		7.07031		-1.64063		3.85938		2.62695		3.59375
2.84	3.38151		8.22331		7.04948		7.59245		7.39323		-1.47591		4.10417		2.87175		3.81706
2.94	3.60612		8.49284		7.3737		7.89714		7.67253		-1.32552		4.36979		3.09635		4.04557
3.04	3.80794		8.75716		7.66536		8.20052		7.89388		-1.17643		4.62826		3.35091		4.28646
3.14	4.01497		9.03255		7.95443		8.49154		8.17122		-1.01432		4.87826		3.60482		4.51693
3.24	4.14583		9.27083		8.19857		8.76497		8.4056		-0.88151		5.0638		3.82552		4.72396
3.34	4.28385		9.51432		8.46159		9.06315		8.653		-0.76302		5.21354		4.06901		4.93425
3.44	4.44271		9.72396		8.72787		9.32943		8.88412		-0.6569		5.38607		4.29036		5.13802
3.54	4.61458		9.95443		9.01497		9.57747		9.11458		-0.55143		5.52474		4.50716		5.37044
3.64	4.79036		10.2083		9.27474		9.83724		9.36068		-0.43815		5.72786		4.73763		5.60286
3.74	4.92708		10.431		9.52279		10.1068		9.63802		-0.3112		5.89779		4.94271		5.78646
3.84	5.06706		10.6842		9.7819		10.3659		9.86589		-0.19661		6.07487		5.15495		5.98893
3.94	5.20833		10.9251		10.056		10.5951		10.0618		-0.07292		6.24349		5.36263		6.19466
4.04	5.32813		11.1641		10.3281		10.8555		10.248		0.03125		6.41211		5.58594		6.38672
4.14	5.49089		11.4108		10.6042		11.1296		10.4811		0.145183		6.57682		5.78385		6.59245
4.24	5.59896		11.6478		10.8724		11.3587		10.6927		0.255208		6.72201		5.98372		6.75521
4.34	5.71224		11.8724		11.1458		11.6009		10.9173		0.350912		6.88216		6.20052		6.93099
4.44	5.85156		12.1426		11.416		11.8555		11.1367		0.455078		7.03711		6.41992		7.11719
4.54	5.97526		12.3717		11.6589		12.1354		11.3307		0.561198		7.19206		6.60807		7.30925
4.64	6.07031		12.5586		11.9043		12.4043		11.5195		0.658203		7.32031		6.78906		7.47461
4.74	6.17904		12.7904		12.1751		12.6536		11.722		0.755208		7.44466		6.9974		7.63997
4.84	6.26172		13		12.4277		12.9004		11.9219		0.84375		7.56055		7.20703		7.80664
4.94	6.3431		13.2181		12.6693		13.1361		12.1556		0.927083		7.68685		7.42122		7.97591
5.04	6.42708		13.4134		12.9036		13.3431		12.306		0.991537		7.78841		7.60677		8.14583
5.14	6.51758		13.5996		13.1445		13.5664		12.4668		1.07422		7.90039		7.7793		8.30078
5.24	6.56966		13.8138		13.3841		13.806		12.638		1.15169		8.01302		7.96224		8.44857
5.34	6.67578		14.0098		13.6172		14.0488		12.7969		1.23242		8.12695		8.13672		8.60156
5.44	6.72331		14.2096		13.8444		14.2624		12.9577		1.278		8.21159		8.29753		8.73893
5.54	6.8112		14.3952		14.0319		14.4577		13.1159		1.34831		8.30925		8.46354		8.86979
5.64	6.875		14.5527		14.2598		14.6582		13.293		1.43164		8.38672		8.625		8.97656
5.74	6.93359		14.7324		14.4707		14.8438		13.4668		1.51953		8.49609		8.77734		9.07227
5.84	6.99479		14.9206		14.6764		15.0417		13.6081		1.56706		8.56901		8.91276		9.19596
5.94	7.06836		15.1172		14.916		15.248		13.7832		1.64844		8.65234		9.06641		9.32227
6.04	7.11784		15.2897		15.1198		15.4694		13.9733		1.69401		8.72331		9.19792		9.42057
6.14	7.17578		15.4863		15.3457		15.6836		14.1523		1.76172		8.79883		9.3418		9.54297
6.24	7.22656		15.6719		15.5527		15.877		14.2988		1.82227		8.86328		9.48828		9.64648
6.34	7.27409		15.8405		15.7526		16.0651		14.4382		1.86589		8.94987		9.61198		9.74479
6.44	7.3138		16.013		15.9603		16.2728		14.5833		1.91341		8.9974		9.74544		9.87435
6.54	7.35677		16.1751		16.1869		16.4798		14.7103		1.97005		9.06966		9.88607		9.98958
6.64	7.42188		16.3555		16.3906		16.6992		14.8555		2.05469		9.12891		10.041		10.1191
6.74	7.46419		16.5521		16.5716		16.8802		14.9701		2.10677		9.19271		10.1478		10.222
6.84	7.50846		16.7077		16.7799		17.0866		15.1159		2.153		9.25846		10.2839		10.3464
6.94	7.55664		16.8633		16.9707		17.3047		15.2539		2.19922		9.31836		10.4043		10.457
7.04	7.59831		17.0221		17.1686		17.5221		15.3659		2.23503		9.39909		10.526		10.5475
7.14	7.63542		17.1725		17.3561		17.7214		15.4733		2.28581		9.45964		10.6354		10.6608
7.24	7.67318		17.3392		17.5423		17.929		15.6029		2.33333		9.52669		10.7474		10.7689
7.34	7.70573		17.5202		17.7253		18.1432		15.7331		2.37175		9.58464		10.8444		10.8581
7.44	7.73503		17.5104		17.9108		18.3483		15.8932		2.4362		9.63932		10.9499		10.9772
7.54	7.77279		17.3431		18.1165		18.5111		15.9857		2.46224		9.69271		11.0443		11.0345
7.64	7.81315		17.6549		18.2936		18.7116		16.1003		2.49284		9.73698		11.1159		11.1081
7.74	7.84896		18.0423		18.472		18.9173		16.2376		2.53451		9.78841		11.2259		11.1908
7.84	7.87956		18.4421		18.6569		19.0944		16.3757		2.57487		9.85612		11.3288		11.2643
7.94	7.91797		18.793		18.8359		19.2695		16.4961		2.60938		9.89844		11.4336		11.3398
8.04	7.95638		18.8197		19.0247		19.4329		16.6068		2.6556		9.94662		11.5169		11.4076
8.14	7.99675		18.8776		19.2038		19.5983		16.7194		2.70964		9.97526		11.5846		11.4772
8.24	8.02734		18.9473		19.3652		19.7773		16.8262		2.74414		9.99609		11.6855		11.543
8.34	8.05273		19.0488		19.5313		19.9316		16.9336		2.76953		10.0293		11.7813		11.6289
8.44	8.08008		19.1621		19.7207		20.1133		17.0313		2.80664		10.0566		11.8535		11.6973
8.54	8.10287		19.2728		19.9017		20.2923		17.1009		2.87435		10.0951		11.9798		11.7493
8.64	8.125		19.3945		20.0781		20.459		17.1992		2.91406		10.123		12.0605		11.8145
8.74	8.15625		19.5039		20.2539		20.6328		17.3203		2.95898		10.1484		12.1719		11.8945
8.84	8.16276		19.61		20.4362		20.7741		17.4225		3.00065		10.1569		12.2507		11.9674
8.94	8.17318		19.7493		20.6263		20.9505		17.4954		3.03451		10.1693		12.3099		12.015
9.04	8.20052		19.8763		20.7982		21.1009		17.6009		3.08919		10.2025		12.3841		12.0833
9.14	8.2155		19.9831		20.9772		21.2721		17.6999		3.12956		10.1979		12.4753		12.1471
9.24	8.24154		20.1204		21.1536		21.4427		17.8138		3.16341		10.2103		12.5638		12.2279
9.34	8.26042		20.2487		21.3327		21.5885		17.9128		3.19596		10.2526		12.6452		12.2936
9.44	8.2806		20.3861		21.4896		21.7415		18.0169		3.22396		10.265		12.7201		12.3646
9.54	8.29037		20.5169		21.6263		21.8978		18.1126		3.2513		10.2923		12.7806		12.4271
9.64	8.32617		20.6387		21.793		22.0664		18.1973		3.30273		10.3262		12.873		12.498
9.74	8.35742		20.7539		21.9414		22.209		18.332		3.32227		10.3574		12.9238		12.5625
9.84	8.36719		20.8652		22.1152		22.3477		18.4063		3.35156		10.3594		12.9922		12.6289
9.94	8.38802		20.9954		22.2669		22.4798		18.4857		3.38607		10.3802		13.0697		12.6888
10.04	8.4082		21.1152		22.4258		22.6055		18.584		3.41016		10.4141		13.1309		12.7344
10.14	8.42643		21.2741		22.6003		22.7721		18.6706		3.44792		10.444		13.196		12.7975
10.24	8.44206		21.4108		22.7448		22.9128		18.7546		3.46159		10.4948		13.2682		12.8444
10.34	8.44531		21.5254		22.8711		23.041		18.8105		3.46289		10.4844		13.3242		12.9004
10.44	8.4668		21.6543		23.0234		23.1836		18.8848		3.48047		10.502		13.3711		12.959
10.54	8.47135		21.8034		23.2135		23.3366		18.946		3.4987		10.4987		13.4557		13.0202
10.64	8.48893		21.9303		23.3815		23.4772		19.0339		3.52409		10.5299		13.528		13.0788
10.74	8.51367		22.0488		23.541		23.5977		19.1094		3.53906		10.5508		13.5977		13.1289
10.84	8.52018		22.1764		23.6979		23.7409		19.1686		3.5651		10.5827		13.6667		13.1725
10.94	8.53841		22.2962		23.8411		23.8724		19.2376		3.58333		10.6341		13.7474		13.2259
11.04	8.55534		22.4538		24.0007		24.0319		19.2995		3.60807		10.6432		13.8053		13.2839
11.14	8.5599		22.6029		24.1419		24.1829		19.3665		3.6263		10.6576		13.8646		13.3197
11.24	8.57943		22.7044		24.2904		24.3197		19.4349		3.63997		10.681		13.9368		13.3724
11.34	8.5905		22.8014		24.4284		24.4616		19.4831		3.64518		10.6901		13.9928		13.4049
11.44	8.61328		22.9121		24.5879		24.5762		19.5547		3.66602		10.707		14.0488		13.4551
11.54	8.6263		23.0443		24.7396		24.7005		19.6361		3.68099		10.7161		14.1165		13.5072
11.64	8.64193		23.1497		24.8763		24.8118		19.7181		3.6888		10.7201		14.181		13.5462
11.74	8.65755		23.2513		25.0072		24.9349		19.8001		3.70443		10.7279		14.2572		13.5872
11.84	8.66992		23.3555		25.1543		25.0898		19.873		3.71875		10.7285		14.2969		13.625
11.94	8.69206		23.4811		25.3073		25.2214		19.9323		3.74284		10.7487		14.3757		13.6608
12.04	8.70313		23.6035		25.4375		25.3438		20.0098		3.74805		10.7969		14.416		13.7168
12.14	8.72396		23.7025		25.5814		25.472		20.1146		3.77865		10.8275		14.4876		13.765
12.24	8.72787		23.7982		25.7298		25.5853		20.1712		3.78841		10.8372		14.5228		13.7943
12.34	8.73438		23.9238		25.8633		25.709		20.2207		3.79102		10.8711		14.5723		13.834
12.44	8.7526		24.0534		25.9967		25.8229		20.2819		3.80339		10.901		14.6198		13.86
12.54	8.77474		24.179		26.1204		25.9466		20.3392		3.82161		10.9232		14.6556		13.8978
12.64	8.80339		24.2741		26.2526		26.0749		20.3952		3.84245		10.9499		14.7272		13.9362
12.74	8.8151		24.3815		26.3854		26.1921		20.4362		3.85026		10.9674		14.778		13.9811
12.84	8.84115		24.5228		26.5286		26.3372		20.5072		3.8724		11.0072		14.8314		14.0189
12.94	8.86589		24.6432		26.6706		26.4674		20.5553		3.89714		11.0417		14.8561		14.069
13.04	8.88802		24.7396		26.7884		26.5775		20.597		3.92318		11.0638		14.9036		14.097
13.14	8.91862		24.8307		26.9538		26.6921		20.6491		3.93425		11.0964		14.9518		14.1393
13.24	8.96224		24.9505		27.0911		26.8236		20.681		3.95833		11.1263		14.9993		14.1849
13.34	8.97917		25.0417		27.1921		26.9225		20.7135		3.9655		11.1374		15.0319		14.2057
13.44	9.00846		25.1257		27.3151		27.0514		20.776		3.9987		11.1706		15.069		14.2585
13.54	9.04688		25.2129		27.4512		27.1719		20.8125		4.00781		11.1895		15.1035		14.2949
13.64	9.08138		25.2923		27.554		27.2728		20.8431		4.01888		11.222		15.1497		14.3568
13.74	9.11719		25.3867		27.6914		27.3887		20.8965		4.03125		11.2598		15.1992		14.3848
13.84	9.15755		25.4642		27.8118		27.5072		20.929		4.05013		11.2884		15.2298		14.4232
13.94	9.19596		25.5319		27.9518		27.5944		20.9694		4.04948		11.3073		15.2663		14.4577
14.04	9.22461		25.6113		28.0801		27.6914		21.0156		4.06641		11.3086		15.3164		14.4902
14.14	9.25456		25.6823		28.2038		27.8171		21.0671		4.08854		11.3327		15.3659		14.5339
14.24	9.27734		25.793		28.3398		27.9414		21.0977		4.0957		11.3516		15.4121		14.5645
14.34	9.32487		25.8835		28.4499		28.071		21.153		4.11979		11.3874		15.4538		14.6003
14.44	9.375		25.9609		28.5586		28.168		21.2031		4.13867		11.4121		15.4961		14.6309
14.54	9.40495		26.0397		28.651		28.2546		21.2331		4.15104		11.4264		15.5417		14.6549
14.64	9.43945		26.125		28.7422		28.3633		21.2656		4.17383		11.4492		15.5742		14.6797
14.74	9.47201		26.2122		28.8763		28.4779		21.3236		4.17122		11.4603		15.6146		14.7025
14.84	9.4974		26.3138		29.0208		28.5872		21.3646		4.20052		11.4779		15.6458		14.7435
14.94	9.54167		26.4167		29.1276		28.6999		21.3971		4.20573		11.5085		15.6882		14.7624
15.04	9.56315		26.4909		29.2487		28.8092		21.4206		4.22331		11.5339		15.7311		14.8053
15.14	9.5918		26.5508		29.3574		28.916		21.4648		4.23047		11.5527		15.7773		14.8379
15.24	9.61849		26.6243		29.4642		29.0365		21.4935		4.23372		11.5658		15.8138		14.8607
15.34	9.64779		26.6751		29.5618		29.1185		21.5247		4.25326		11.599		15.847		14.8978
15.44	9.67643		26.7507		29.6803		29.1979		21.5573		4.26432		11.6198		15.8971		14.9225
15.54	9.69531		26.8242		29.791		29.3027		21.5859		4.28125		11.6289		15.9316		14.9434
15.64	9.72852		26.8867		29.9258		29.4063		21.6191		4.28906		11.6504		15.9668		14.9785
15.74	9.74023		26.957		30.0156		29.4922		21.6523		4.30078		11.6699		16.0039		15.0059
15.84	9.76432		27.0221		30.1178		29.6081		21.6921		4.30729		11.6725		16.026		15.0202
15.94	9.79492		27.0977		30.2168		29.7051		21.7246		4.3125		11.6934		16.0742		15.0527
16.04	9.81576		27.1556		30.3197		29.7728		21.7513		4.32357		11.7122		16.1126		15.0697
16.14	9.8444		27.2155		30.4147		29.8464		21.7839		4.33268		11.7428		16.1432		15.0924
16.24	9.86393		27.2878		30.5026		29.9206		21.8034		4.33659		11.7546		16.1823		15.1198
16.34	9.86654		27.3743		30.6165		29.9954		21.8392		4.35677		11.7786		16.224		15.1478
16.44	9.903		27.4635		30.735		30.1042		21.8737		4.37956		11.8053		16.2585		15.1686
16.54	9.92708		27.5306		30.8392		30.2161		21.9036		4.38997		11.8158		16.2982		15.1986
16.64	9.94596		27.6296		30.9401		30.321		21.9401		4.39909		11.8405		16.3405		15.2253
16.74	9.97526		27.7233		31.0358		30.4225		21.9616		4.41276		11.8678		16.3698		15.2604
16.84	9.99023		27.8066		31.1563		30.5234		21.9941		4.43359		11.8887		16.3926		15.2832
16.94	10.0215		27.8574		31.2266		30.6133		22.0117		4.44922		11.8965		16.4336		15.3105
17.04	10.0391		27.9277		31.3223		30.7051		22.0273		4.44531		11.9121		16.4453		15.3164
17.14	10.0566		27.9883		31.4004		30.7871		22.0527		4.44531		11.916		16.4629		15.3242
17.24	10.0736		28.0697		31.4974		30.8939		22.097		4.44857		11.9232		16.4974		15.3529
17.34	10.0951		28.1439		31.6146		30.9993		22.138		4.45443		11.9447		16.5306		15.3763
17.44	10.1003		28.2077		31.7096		31.1061		22.1706		4.47526		11.9635		16.5729		15.4128
17.54	10.1146		28.263		31.8079		31.1947		22.2142		4.48568		11.9896		16.5951		15.4388
17.64	10.1341		28.3275		31.8802		31.2611		22.2181		4.48958		11.9857		16.6029		15.4544
17.74	10.1361		28.3353		31.9701		31.3353		22.2454		4.48958		11.9935		16.6361		15.4642
17.84	10.1615		28.4017		32.0775		31.4329		22.2689		4.51107		12.013		16.6654		15.4818
17.94	10.1706		28.4635		32.1706		31.5436		22.2956		4.51432		12.0299		16.6979		15.5124
18.04	10.1901		28.5202		32.2624		31.6003		22.3366		4.51237		12.0417		16.7292		15.5241
18.14	10.1973		28.5801		32.3418		31.6816		22.3672		4.51367		12.0566		16.748		15.5488
18.24	10.2233		28.6257		32.4342		31.7487		22.3796		4.50846		12.069		16.7721		15.571
18.34	10.2396		28.679		32.5365		31.804		22.4115		4.50911		12.0951		16.7923		15.5892
18.44	10.2507		28.7116		32.6237		31.8796		22.4342		4.51237		12.0983		16.8132		15.5983
18.54	10.2799		28.7565		32.694		31.9655		22.4596		4.52995		12.1042		16.8405		15.6159
18.64	10.2891		28.7891		32.7891		32.0332		22.4883		4.52734		12.1113		16.8535		15.6426
18.74	10.3171		28.8327		32.8717		32.1217		22.5046		4.52604		12.1139		16.8678		15.6452
18.84	10.3359		28.8711		32.9609		32.1758		22.5313		4.5293		12.127		16.8848		15.6719
18.94	10.3529		28.9095		33.0306		32.2474		22.5423		4.52865		12.1419		16.9076		15.7025
19.04	10.3691		28.9414		33.0859		32.3184		22.5664		4.52539		12.1543		16.9258		15.7129
19.14	10.3913		28.985		33.1784		32.3971		22.5827		4.52214		12.1491		16.9382		15.7214
19.24	10.4043		29.0176		33.2852		32.4492		22.6035		4.5293		12.1445		16.9688		15.7441
19.34	10.401		29.0514		33.3717		32.5124		22.6217		4.52604		12.1491		16.9753		15.7643
19.44	10.4323		29.0846		33.4362		32.5788		22.6354		4.528		12.1628		17.0046		15.778
19.54	10.431		29.1126		33.515		32.6615		22.6478		4.52669		12.1615		17.0033		15.7923
19.64	10.4414		29.1563		33.5879		32.7324		22.6719		4.52734		12.1699		17.0137		15.8125
19.74	10.446		29.2018		33.6393		32.8132		22.6823		4.5319		12.1667		17.028		15.8229
19.84	10.4596		29.2546		33.7155		32.8717		22.6882		4.52604		12.1725		17.0358		15.8288
19.94	10.4727		29.2969		33.7734		32.9629		22.7207		4.53711		12.1973		17.0508		15.8418
20.04	10.4746		29.3301		33.8574		33.0391		22.7344		4.5332		12.1895		17.0645		15.8496
20.14	10.4831		29.3757		33.9401		33.0944		22.737		4.53581		12.1882		17.0905		15.8678
20.24	10.4883		29.4063		34.0117		33.168		22.7461		4.54102		12.2012		17.1074		15.8809
20.34	10.4948		29.4342		34.071		33.2604		22.7721		4.53581		12.1979		17.1198		15.8835
20.44	10.5065		29.4538		34.1608		33.3151		22.7897		4.52214		12.1803		17.1374		15.8952
20.54	10.5007		29.4792		34.237		33.3678		22.7839		4.51823		12.1823		17.1491		15.9049
20.64	10.5156		29.5098		34.3164		33.4238		22.8105		4.5293		12.1855		17.1563		15.9199
20.74	10.5221		29.5514		34.4069		33.4928		22.8288		4.52604		12.1784		17.1725		15.9401
20.84	10.5169		29.5658		34.513		33.5482		22.8411		4.52669		12.181		17.2044		15.9564
20.94	10.513		29.5775		34.5872		33.5872		22.8529		4.52279		12.1908		17.224		15.974
21.04	10.5059		29.5957		34.6621		33.6504		22.8613		4.52344		12.1973		17.2305		15.9883
21.14	10.4928		29.61		34.735		33.7194		22.8678		4.51628		12.2057		17.2292		15.9967
21.24	10.4857		29.6322		34.8333		33.7708		22.8704		4.51497		12.2161		17.2337		16.015
21.34	10.4876		29.6243		34.9017		33.8372		22.8783		4.50911		12.1849		17.2298		16.0306
21.44	10.4935		29.6458		34.9915		33.8939		22.8978		4.51497		12.1771		17.2259		16.0365
21.54	10.5013		29.6673		35.054		33.9876		22.929		4.52474		12.1673		17.1947		16.0658
21.64	10.4974		29.6693		35.1165		34.0853		22.9329		4.51693		12.1497		17.1947		16.0755
21.74	10.4883		29.6797		35.1777		34.1367		22.9395		4.50977		12.1484		17.1914		16.082
21.84	10.485		29.6882		35.2448		34.2116		22.9479		4.51042		12.1491		17.1764		16.1022
21.94	10.4772		29.7018		35.3092		34.2721		22.9518		4.50846		12.1491		17.153		16.1061
22.04	10.4701		29.7103		35.3822		34.3294		22.9622		4.50716		12.1615		17.1419		16.1087
22.14	10.4642		29.722		35.4525		34.3763		22.972		4.50716		12.1868		17.1146		16.1341
22.24	10.459		29.7266		35.5215		34.4434		22.9766		4.50391		12.1914		17.1035		16.1348
22.34	10.4596		29.7292		35.5651		34.5143		23.0007		4.49284		12.1862		17.0866		16.153
22.44	10.4557		29.737		35.653		34.5807		23.0221		4.4987		12.1784		17.0788		16.1745
22.54	10.4486		29.7454		35.7122		34.6615		23.0306		4.5013		12.1517		17.0638		16.181
22.64	10.4329		29.7728		35.7767		34.7161		23.0462		4.4974		12.1576		17.0599		16.181
22.74	10.429		29.7728		35.849		34.7689		23.0423		4.50326		12.1576		17.0286		16.1947
22.84	10.4401		29.8014		35.9167		34.8464		23.0651		4.49675		12.1647		16.9928		16.2272
22.94	10.429		29.7982		35.9935		34.8919		23.0716		4.49544		12.1654		16.9583		16.2357
23.04	10.4147		29.8112		36.0514		34.9655		23.0827		4.48698		12.1628		16.9264		16.2428
23.14	10.4147		29.8327		36.0924		35.0085		23.0749		4.48698		12.1608		16.8854		16.2467
23.24	10.4069		29.8444		36.1628		35.0534		23.069		4.47331		12.1686		16.8366		16.2526
23.34	10.39		29.8626		36.2357		35.097		23.0853		4.47591		12.1712		16.7884		16.2708
23.44	10.377		29.8691		36.3203		35.1563		23.0957		4.46484		12.1602		16.7578		16.2832
23.54	10.3613		29.8711		36.3809		35.2051		23.0859		4.46484		12.1523		16.7148		16.2949
23.64	10.3496		29.8906		36.4277		35.2617		23.084		4.45703		12.1367		16.6875		16.293
23.74	10.349		29.9056		36.4974		35.2982		23.0892		4.46029		12.1204		16.6556		16.3021
23.84	10.3457		29.9082		36.5703		35.3438		23.0996		4.45703		12.1133		16.6172		16.3184
23.94	10.3385		29.9128		36.6335		35.3815		23.1042		4.45964		12.1178		16.6081		16.3249
24.04	10.3411		29.9271		36.681		35.4173		23.1087		4.45052		12.1204		16.599		16.3353
24.14	10.3333		29.9232		36.7454		35.4486		23.1146		4.45638		12.1224		16.5775		16.3333
24.24	10.3242		29.9336		36.8086		35.5215		23.1211		4.44922		12.1504		16.5293		16.3438
24.34	10.3197		29.9564		36.8548		35.5892		23.1361		4.45443		12.1361		16.4896		16.3607
24.44	10.2969		29.9512		36.9082		35.6445		23.125		4.45117		12.1367		16.4473		16.3535
24.54	10.2865		29.9564		36.9525		35.6966		23.1458		4.43685		12.1341		16.4232		16.3529
24.64	10.2995		29.9733		37.0046		35.7526		23.151		4.43815		12.1471		16.3776		16.3698
24.74	10.306		29.9798		37.0579		35.7884		23.1458		4.44271		12.1302		16.3158		16.3646
24.84	10.2943		29.9818		37.1185		35.8548		23.1634		4.43685		12.1341		16.2826		16.3822
24.94	10.2897		29.9909		37.1745		35.9128		23.1608		4.43815		12.1296		16.2702		16.3874
25.04	10.2871		29.9941		37.2207		35.9648		23.1797		4.43359		12.1387		16.2207		16.3984
25.14	10.2754		30.0059		37.2676		36.0215		23.1855		4.43945		12.1426		16.1875		16.4121
25.24	10.2682		30.0124		37.2917		36.0827		23.1823		4.42643		12.1393		16.1491		16.4069
25.34	10.2415		30.0228		37.3353		36.1243		23.1771		4.41927		12.1341		16.099		16.4232
25.44	10.2409		30.0163		37.3854		36.1628		23.1862		4.39518		12.1413		16.0612		16.4206
25.54	10.2389		30.0299		37.4264		36.2214		23.1979		4.39128		12.1413		16.026		16.4323
25.64	10.2533		30.0501		37.4779		36.2669		23.2083		4.39193		12.1361		15.9759		16.4368
25.74	10.2454		30.0384		37.515		36.3138		23.2142		4.36654		12.1302		15.9368		16.4447
25.84	10.248		30.0332		37.5898		36.373		23.2188		4.36133		12.1172		15.9141		16.4551
25.94	10.2357		30.0247		37.6361		36.431		23.222		4.34896		12.1126		15.8802		16.4525
26.04	10.2415		30.0247		37.6849		36.4642		23.2357		4.33138		12.0911		15.8138		16.4681
26.14	10.2253		30.0397		37.7135		36.5124		23.237		4.3151		12.071		15.7585		16.4714
26.24	10.2129		30.0488		37.7637		36.5527		23.248		4.30078		12.0605		15.7168		16.4844
26.34	10.209		30.0527		37.8164		36.5742		23.2344		4.27344		12.0469		15.668		16.4883
26.44	10.1732		30.0658		37.8763		36.6146		23.2454		4.23958		12.0267		15.6595		16.4837
26.54	10.1491		30.0612		37.9342		36.6647		23.2565		4.23307		12.0182		15.6217		16.4967
26.64	10.1042		30.0592		37.9733		36.7116		23.2428		4.2194		12.0182		15.5807		16.5007
26.74	10.0885		30.071		38.0241		36.7546		23.2546		4.19401		11.9967		15.5534		16.4987
26.84	10.0924		30.0846		38.0475		36.8053		23.2604		4.17839		11.9596		15.528		16.4967
26.94	10.071		30.1042		38.1003		36.8483		23.2565		4.1569		11.9577		15.5007		16.5065
27.04	10.0501		30.1107		38.138		36.8861		23.265		4.13607		11.9701		15.4857		16.515
27.14	10.0332		30.1211		38.1582		36.9219		23.2734		4.11914		11.957		15.4688		16.5098
27.24	9.99675		30.1198		38.196		36.9733		23.2741		4.0944		11.9596		15.4479		16.5182
27.34	9.97331		30.1335		38.2272		37.0104		23.2643		4.07096		11.9772		15.4049		16.5202
27.44	9.94336		30.1523		38.2754		37.084		23.2715		4.04883		11.9863		15.3828		16.5234
27.54	9.91537		30.1654		38.304		37.1029		23.2786		4.01888		11.9798		15.3568		16.5208
27.64	9.89844		30.1738		38.3516		37.168		23.2715		3.98438		11.957		15.3301		16.5313
27.74	9.86003		30.1862		38.3678		37.1745		23.2741		3.95964		11.9323		15.2565		16.5202
27.84	9.83398		30.1992		38.3945		37.207		23.2754		3.93945		11.9258		15.2168		16.5234
27.94	9.78906		30.207		38.4648		37.2676		23.2813		3.92578		11.9512		15.1914		16.5391
28.04	9.75977		30.2402		38.5039		37.3242		23.3027		3.89258		11.9355		15.1465		16.543
28.14	9.74609		30.2441		38.5293		37.3613		23.3125		3.87891		11.8613		15.1289		16.5449
28.24	9.69662		30.2611		38.597		37.3978		23.304		3.8724		11.8392		15.1048		16.5404
28.34	9.64193		30.2572		38.6419		37.4154		23.3001		3.84505		11.8138		15.0579		16.5443
28.44	9.62109		30.2676		38.6953		37.4473		23.3105		3.81445		11.7715		14.998		16.541
28.54	9.59245		30.2526		38.7467		37.485		23.321		3.78971		11.735		14.9421		16.5514
28.64	9.57227		30.248		38.7988		37.5234		23.3145		3.76172		11.6934		14.9102		16.5488
28.74	9.5638		30.2533		38.8314		37.5697		23.2982		3.73763		11.6615		14.8685		16.5501
28.84	9.53516		30.2422		38.8809		37.5879		23.3105		3.68945		11.6328		14.8203		16.5527
28.94	9.52083		30.2259		38.9408		37.6517		23.306		3.66927		11.5853		14.7826		16.5618
29.04	9.48503		30.2155		38.9772		37.6921		23.2956		3.60807		11.5339		14.735		16.5632
29.14	9.4655		30.1882		39.026		37.7389		23.2858		3.56315		11.4928		14.6979		16.5632
29.24	9.39258		30.1641		39.0762		37.7695		23.2949		3.5293		11.4746		14.6641		16.5605
29.34	9.3444		30.1296		39.1042		37.7956		23.2878		3.47331		11.4186		14.6237		16.5592
29.44	9.31641		30.1055		39.1582		37.8516		23.2813		3.42969		11.3691		14.5938		16.5723
29.54	9.29037		30.0775		39.2064		37.9095		23.2865		3.38607		11.3275		14.5521		16.5697
29.64	9.24284		30.0495		39.2428		37.9694		23.2799		3.33659		11.2975		14.5221		16.571
29.74	9.20117		30.0332		39.2832		38.0195		23.2773		3.29102		11.2656		14.4863		16.5664
29.84	9.11003		30.0182		39.3092		38.0534		23.2799		3.25065		11.2253		14.4616		16.569
29.94	9.03711		29.9961		39.3418		38.1035		23.2852		3.19727		11.1973		14.4297		16.5645
30.04	8.93229		29.9772		39.3561		38.1432		23.278		3.14714		11.1432		14.3991		16.5729
30.14	8.88737		29.9792		39.401		38.1725		23.2819		3.10417		11.1081		14.3737		16.571
30.24	8.81771		29.9603		39.431		38.1927		23.2826		3.0599		11.097		14.3411		16.5775
30.34	8.7832		29.9551		39.4746		38.2305		23.2891		3.03906		11.0781		14.2891		16.5762
30.44	8.74154		29.9388		39.5072		38.2611		23.2962		2.99349		11.0345		14.2669		16.5775
30.54	8.66667		29.9245		39.5202		38.2741		23.2956		2.9694		11.0124		14.2311		16.5612
30.64	8.60872		29.9115		39.5404		38.2982		23.3021		2.9349		10.9935		14.2044		16.5599
30.74	8.55859		29.9043		39.5938		38.3223		23.3066		2.91602		10.9727		14.1934		16.5684
30.84	8.49935		29.8958		39.6243		38.3548		23.3079		2.88997		10.9388		14.1673		16.5775
30.94	8.45898		29.8867		39.6719		38.3789		23.291		2.85352		10.9063		14.1445		16.5742
31.04	8.41211		29.8926		39.7305		38.4063		23.2852		2.82227		10.873		14.1191		16.5801
31.14	8.36719		29.8809		39.7813		38.4219		23.2773		2.80078		10.8594		14.1055		16.5703
31.24	8.31055		29.8789		39.8145		38.4375		23.2832		2.80078		10.8164		14.0859		16.582
31.34	8.26107		29.8783		39.8451		38.4701		23.2865		2.78255		10.8001		14.0853		16.5814
31.44	8.19727		29.8691		39.8926		38.4863		23.2734		2.75391		10.75		14.0762		16.5801
31.54	8.15169		29.8607		39.9095		38.4993		23.265		2.72005		10.7357		14.0638		16.5833
31.64	8.11263		29.8587		39.929		38.513		23.2513		2.69076		10.7103		14.054		16.5814
31.74	8.07813		29.8457		39.9707		38.5293		23.2422		2.66602		10.6758		14.0508		16.5762
31.84	8.05599		29.849		40.0013		38.5521		23.2454		2.65755		10.6536		14.0501		16.5872
31.94	8.0306		29.8392		40.0384		38.5755		23.2396		2.64388		10.6341		14.0384		16.5814
32.04	7.98177		29.8236		40.0638		38.5833		23.2318		2.6263		10.6107		14.0404		16.5716
32.14	7.92839		29.8268		40.0846		38.612		23.2233		2.60221		10.5905		14.0514		16.5866
32.24	7.89258		29.8281		40.1016		38.6387		23.2188		2.59766		10.5684		14.0352		16.5859
32.34	7.85286		29.8294		40.1361		38.6595		23.2181		2.58919		10.5697		14.0443		16.5853
32.44	7.82943		29.8392		40.1712		38.679		23.2161		2.58529		10.5462		14.0599		16.5833
32.54	7.79883		29.8457		40.1992		38.7012		23.207		2.58203		10.5449		14.0664		16.5859
32.64	7.7487		29.8444		40.1999		38.7292		23.2038		2.56706		10.5182		14.0807		16.5827
32.74	7.71615		29.8509		40.2044		38.7474		23.1986		2.55794		10.4935		14.1009		16.5658
32.84	7.64518		29.8522		40.2292		38.7682		23.196		2.55534		10.4694		14.1022		16.5749
32.94	7.58854		29.8639		40.2624		38.7878		23.1999		2.54557		10.4499		14.1276		16.5827
33.04	7.52409		29.86		40.2917		38.7995		23.196		2.52995		10.4362		14.1491		16.5944
33.14	7.47266		29.8613		40.3262		38.8184		23.1992		2.52539		10.418		14.1641		16.5977
33.24	7.45052		29.8724		40.3743		38.8411		23.2005		2.52279		10.3978		14.1868		16.597
33.34	7.4069		29.8737		40.3893		38.862		23.1901		2.51237		10.3893		14.196		16.6003
33.44	7.375		29.8652		40.418		38.8848		23.1855		2.49609		10.3535		14.2012		16.5938
33.54	7.35156		29.9004		40.4551		38.9004		23.1934		2.49609		10.334		14.2305		16.5977
33.64	7.32031		29.8965		40.4785		38.9219		23.1953		2.48438		10.2793		14.2285		16.5957
33.74	7.29818		29.8978		40.4935		38.9427		23.1927		2.49349		10.2493		14.2591		16.5892
33.84	7.2487		29.9128		40.5182		38.9596		23.194		2.48893		10.2643		14.2975		16.5768
33.94	7.23698		29.9323		40.5456		38.9714		23.2018		2.4694		10.2565		14.3053		16.5729
34.04	7.1888		29.9701		40.5716		38.9915		23.2122		2.46029		10.2337		14.3099		16.5794
34.14	7.17318		30.013		40.6068		39.0189		23.2083		2.46615		10.2161		14.3294		16.5755
34.24	7.14388		30.0404		40.6243		39.0443		23.1947		2.45443		10.1927		14.349		16.5814
34.34	7.10156		30.0703		40.6602		39.0605		23.1914		2.44336		10.1758		14.3711		16.5781
34.44	7.07682		30.1003		40.6882		39.0905		23.1725		2.4362		10.1491		14.3893		16.5749
34.54	7.02214		30.1276		40.6882		39.11		23.153		2.42839		10.1354		14.4049		16.571
34.64	7.00716		30.1536		40.7083		39.1263		23.14		2.4349		10.1087		14.429		16.5736
34.74	6.98307		30.1823		40.7194		39.1491		23.1276		2.43229		10.0944		14.4284		16.5612
34.84	6.95313		30.2207		40.7383		39.1738		23.1055		2.43164		10.0859		14.4609		16.5527
34.94	6.93359		30.2656		40.7539		39.1953		23.0859		2.42578		10.0664		14.4707		16.5664
35.04	6.9349		30.3099		40.7747		39.2298		23.0833		2.42708		10.0579		14.4876		16.5618
35.14	6.90365		30.3138		40.7826		39.2318		23.0716		2.41536		10.054		14.5072		16.5482
35.24	6.88151		30.3483		40.7858		39.2643		23.0534		2.42448		10.0553		14.5397		16.5573
35.34	6.86003		30.3581		40.7995		39.2858		23.0319		2.42057		10.069		14.5553		16.5319
35.44	6.86328		30.3613		40.8066		39.293		23		2.42188		10.0684		14.5742		16.5156
35.54	6.8099		30.3568		40.8294		39.3138		22.9818		2.41146		10.0638		14.5853		16.4993
35.64	6.78711		30.3672		40.8438		39.332		22.9609		2.41211		10.0371		14.6094		16.502
35.74	6.75195		30.3574		40.8496		39.3594		22.9336		2.4082		10.0508		14.6367		16.502
35.84	6.71224		30.3275		40.8568		39.39		22.9134		2.39779		10.0482		14.6478		16.4935
35.94	6.69076		30.2962		40.8704		39.4115		22.8841		2.39974		10.0404		14.681		16.4661
36.04	6.63607		30.2728		40.8685		39.429		22.8626		2.39974		10.0286		14.6986		16.4603
36.14	6.58529		30.2591		40.8861		39.4505		22.8451		2.39583		10.0326		14.722		16.4525
36.24	6.55208		30.2435		40.9036		39.4681		22.8314		2.40755		10.0326		14.7376		16.4466
36.34	6.50065		30.1901		40.9206		39.485		22.8171		2.41471		10.0378		14.7546		16.4284
36.44	6.46029		30.1595		40.9329		39.5013		22.7845		2.40755		10.0072		14.7786		16.4036
36.54	6.4069		30.112		40.946		39.5221		22.7585		2.40885		10.0026		14.7839		16.3952
36.64	6.38737		30.0788		40.9596		39.5592		22.7448		2.42448		9.98893		14.8034		16.3776
36.74	6.34896		30.0638		40.9837		39.5833		22.7318		2.42904		9.9681		14.8099		16.3685
36.84	6.29557		30.0417		41.0007		39.5964		22.7253		2.41862		9.94206		14.8385		16.3503
36.94	6.25651		30.0026		41.0026		39.6296		22.696		2.41667		9.91862		14.8444		16.3327
37.04	6.20898		29.959		41.0234		39.6367		22.6738		2.41992		9.9043		14.8535		16.3223
37.14	6.17708		29.9154		41.0501		39.679		22.6615		2.42708		9.90365		14.8548		16.3099
37.24	6.13997		29.8841		41.0482		39.7083		22.6556		2.42904		9.87826		14.8802		16.304
37.34	6.09701		29.8704		41.0618		39.7279		22.6595		2.4388		9.85677		14.8958		16.2865
37.44	6.03125		29.8184		41.082		39.7559		22.6426		2.44336		9.82813		14.9063		16.2734
37.54	5.98633		29.7734		41.1035		39.8008		22.6348		2.44141		9.81055		14.9141		16.2559
37.64	5.95313		29.748		41.1055		39.8262		22.6289		2.43359		9.78906		14.9355		16.2422
37.74	5.87695		29.7109		41.1211		39.8613		22.6133		2.4375		9.78125		14.9219		16.2305
37.84	5.8444		29.6784		41.1374		39.8854		22.6022		2.44596		9.76628		14.9284		16.2233
37.94	5.79948		29.6393		41.151		39.901		22.6139		2.44401		9.76628		14.9421		16.2214
38.04	5.76628		29.6061		41.1589		39.9206		22.6061		2.44792		9.74479		14.9323		16.2096
38.14	5.72135		29.5729		41.1842		39.9596		22.6022		2.44596		9.7487		14.9342		16.2018
38.24	5.66732		29.5404		41.1927		39.972		22.5931		2.44661		9.73372		14.9134		16.1868
38.34	5.63021		29.5052		41.2044		39.9876		22.5911		2.44271		9.70833		14.9056		16.1712
38.44	5.57487		29.4753		41.2233		40.0104		22.5749		2.44792		9.69401		14.9108		16.1628
38.54	5.56901		29.4596		41.237		40.0495		22.5671		2.45378		9.6862		14.8991		16.153
38.64	5.51237		29.4323		41.2643		40.071		22.5573		2.44792		9.67839		14.8796		16.151
38.74	5.48568		29.4154		41.2806		40.1107		22.5482		2.46224		9.65169		14.8646		16.1283
38.84	5.45898		29.3965		41.2852		40.1328		22.541		2.45703		9.64258		14.8535		16.123
38.94	5.41927		29.3763		41.3099		40.1693		22.5228		2.44661		9.61263		14.8294		16.1224
39.04	5.38086		29.3652		41.3223		40.1973		22.5234		2.44336		9.57227		14.8203		16.1035
39.14	5.35091		29.347		41.3451		40.224		22.5267		2.45052		9.55208		14.8099		16.099
39.24	5.32161		29.3197		41.3607		40.265		22.5111		2.45443		9.51107		14.7904		16.0951
39.34	5.28841		29.304		41.3861		40.306		22.5033		2.4681		9.48958		14.7865		16.1009
39.44	5.25781		29.2852		41.3965		40.332		22.4922		2.46875		9.45313		14.752		16.1074
39.54	5.24089		29.2741		41.4108		40.3581		22.4811		2.47526		9.42253		14.7448		16.112
39.64	5.18685		29.2689		41.4349		40.388		22.4681		2.47982		9.39583		14.7259		16.1068
39.74	5.16406		29.2637		41.4551		40.4023		22.459		2.48242		9.37695		14.7031		16.1035
39.84	5.13021		29.2669		41.4701		40.4368		22.4544		2.47396		9.32747		14.6829		16.1029
39.94	5.09245		29.2507		41.4987		40.4694		22.4479		2.47135		9.27214		14.6725		16.112
40.04	5.06836		29.2266		41.5039		40.4805		22.4336		2.47461		9.21875		14.6387		16.1035
40.14	5.04427		29.222		41.5247		40.4974		22.429		2.47201		9.18099		14.6185		16.1009
40.24	5.01302		29.2044		41.5462		40.5365		22.4173		2.47396		9.15755		14.5911		16.0931
40.34	4.98568		29.1908		41.5658		40.5462		22.4154		2.47786		9.13021		14.5736		16.0951
40.44	4.95898		29.1953		41.5879		40.5645		22.4102		2.48828		9.07617		14.5547		16.0918
40.54	4.93555		29.1875		41.5977		40.5938		22.3945		2.48047		9.00977		14.543		16.082
40.64	4.90104		29.1686		41.612		40.612		22.3874		2.48307		8.9401		14.5124		16.0866
40.74	4.86914		29.1719		41.6348		40.6445		22.3867		2.48828		8.89453		14.498		16.0918
40.84	4.8151		29.1549		41.6432		40.6608		22.3737		2.48307		8.80925		14.4811		16.0807
40.94	4.78255		29.1556		41.6556		40.6966		22.3587		2.48372		8.75521		14.4583		16.0814
41.04	4.75326		29.1439		41.6771		40.7122		22.3529		2.49349		8.6556		14.4368		16.0736
41.14	4.72982		29.14		41.6868		40.7298		22.3509		2.50326		8.59896		14.4095		16.0755
41.24	4.70638		29.1283		41.7025		40.7454		22.3431		2.50326		8.51888		14.3939		16.0658
41.34	4.69596		29.1237		41.7174		40.7741		22.3346		2.52214		8.43229		14.3776		16.0729
41.44	4.66276		29.1178		41.7194		40.7917		22.3229		2.50651		8.33854		14.36		16.0671
41.54	4.62956		29.112		41.737		40.7917		22.3151		2.50456		8.25065		14.3132		16.0553
41.64	4.58984		29.1016		41.7461		40.8047		22.3105		2.49414		8.17578		14.2891		16.0508
41.74	4.57227		29.0957		41.75		40.8359		22.3008		2.48828		8.08398		14.2539		16.0508
41.84	4.53906		29.0781		41.7617		40.8379		22.2871		2.47266		7.97852		14.2227		16.0371
41.94	4.52018		29.0827		41.7624		40.8483		22.2682		2.4694		7.86979		14.2135		16.0358
42.04	4.49675		29.0807		41.7702		40.8737		22.2565		2.46159		7.76432		14.1999		16.026
42.14	4.46224		29.0599		41.763		40.8783		22.2415		2.43099		7.67904		14.1556		16.015
42.24	4.4349		29.0618		41.7806		40.8939		22.2357		2.42513		7.56576		14.1419		16.0111
42.34	4.39063		29.0547		41.7891		40.8984		22.2227		2.38867		7.45117		14.1309		15.9961
42.44	4.3763		29.0326		41.7865		40.9056		22.2044		2.35872		7.35872		14.099		15.9837
42.54	4.35091		29.0365		41.7904		40.9251		22.1829		2.33724		7.27474		14.0736		15.9857
42.64	4.31185		29.0267		41.7982		40.9349		22.1654		2.31771		7.1849		14.0443		15.9701
42.74	4.29883		29.0195		41.8008		40.9453		22.1563		2.2832		7.08008		14.0449		15.959
42.84	4.28971		29.0221		41.8014		40.9655		22.1491		2.25651		7.00651		14.0202		15.9479
42.94	4.26628		29.0104		41.7956		40.9733		22.1374		2.22526		6.91862		13.9967		15.9323
43.04	4.22721		29.0046		41.7878		40.9831		22.1237		2.1862		6.86003		13.985		15.9303
43.14	4.20573		29.0143		41.7799		41.0026		22.11		2.14909		6.80729		13.9655		15.9186
43.24	4.16992		29.0117		41.7891		41.0117		22.0957		2.11328		6.72461		13.9414		15.9082
43.34	4.13216		28.9954		41.7689		41.0208		22.0677		2.07357		6.65169		13.9329		15.8997
43.44	4.09701		28.9915		41.7747		41.0286		22.0482		2.02669		6.58724		13.9212		15.8958
43.54	4.08464		28.9889		41.778		41.0417		22.0514		1.99675		6.51432		13.9206		15.8932
43.64	4.05143		29.0007		41.7819		41.0534		22.0573		1.97721		6.46159		13.9284		15.8971
43.74	4.03125		29.0098		41.793		41.0703		22.0605		1.93359		6.42383		13.9258		15.8945
43.84	4.02214		29.0124		41.8053		41.0924		22.0534		1.89714		6.36589		13.9303		15.8854
43.94	3.9987		29.0143		41.8171		41.11		22.0417		1.87956		6.3151		13.9264		15.8874
44.04	3.96419		29.0189		41.8158		41.1146		22.0404		1.86068		6.25911		13.9193		15.8822
44.14	3.93359		29.0176		41.8262		41.1387		22.0254		1.81836		6.20508		13.9063		15.8691
44.24	3.91732		29.0286		41.8216		41.1497		22.0267		1.80208		6.16146		13.9036		15.8724
44.34	3.90234		29.0391		41.8301		41.1719		22.0176		1.78711		6.14844		13.9102		15.8672
44.44	3.88997		29.0482		41.8431		41.1868		22.0111		1.76888		6.10091		13.9017		15.8665
44.54	3.8737		29.0417		41.8405		41.1901		22.0143		1.77018		6.05534		13.9069		15.8561
44.64	3.86784		29.0592		41.8385		41.1999		22.0065		1.73893		6.028		13.9069		15.862
44.74	3.85352		29.0547		41.8555		41.2207		21.9961		1.72656		5.97852		13.9121		15.8574
44.84	3.82357		29.0677		41.8509		41.2298		21.9993		1.70443		5.9349		13.9173		15.8587
44.94	3.81185		29.0658		41.8548		41.2552		21.9876		1.68685		5.89583		13.9193		15.8568
45.04	3.80208		29.0638		41.8607		41.2689		21.9915		1.65951		5.87435		13.9329		15.8509
45.14	3.79167		29.0729		41.8717		41.278		21.9967		1.6276		5.84635		13.9362		15.8405
45.24	3.76563		29.0723		41.8652		41.291		21.9805		1.59961		5.80664		13.9316		15.832
45.34	3.75326		29.0853		41.8783		41.3216		21.9759		1.59896		5.78255		13.9388		15.8392
45.44	3.73568		29.0853		41.8919		41.3333		21.9779		1.56771		5.73763		13.9388		15.8509
45.54	3.73438		29.0957		41.8926		41.3438		21.9805		1.54102		5.7207		13.9395		15.8418
45.64	3.72201		29.1087		41.8939		41.3548		21.9779		1.52865		5.68099		13.9525		15.849
45.74	3.71354		29.1139		41.8971		41.3737		21.9655		1.52995		5.63932		13.9577		15.8464
45.84	3.70573		29.1296		41.9089		41.3854		21.9596		1.51432		5.63151		13.9616		15.8424
45.94	3.68815		29.1276		41.9206		41.3874		21.9596		1.49089		5.61003		13.9616		15.8385
46.04	3.67839		29.1413		41.9342		41.4147		21.9538		1.48503		5.5944		13.9792		15.8444
46.14	3.66406		29.1387		41.9395		41.4277		21.9629		1.46289		5.58594		13.9824		15.8438
46.24	3.64388		29.1517		41.9408		41.4368		21.9622		1.43294		5.57357		13.9818		15.8411
46.34	3.63867		29.1602		41.957		41.4551		21.959		1.41797		5.54297		13.9863		15.8398
46.44	3.62109		29.1621		41.9609		41.4766		21.9512		1.4043		5.51758		14.0039		15.8457
46.54	3.60221		29.1823		41.9655		41.4831		21.9538		1.38151		5.52018		14.0163		15.8464
46.64	3.58529		29.1751		41.9622		41.4896		21.9466		1.3431		5.50521		14.0169		15.8216
46.74	3.5625		29.1738		41.9785		41.5078		21.9434		1.31055		5.48242		14.0117		15.8047
46.84	3.55859		29.1816		41.9844		41.5313		21.9492		1.30273		5.47852		14.0313		15.8047
46.94	3.53971		29.1803		41.9831		41.5339		21.944		1.27018		5.49675		14.0299		15.8014
47.04	3.53971		29.1882		41.9889		41.5573		21.9382		1.23698		5.48112		14.0358		15.8171
47.14	3.52148		29.1914		41.9863		41.582		21.9355		1.22656		5.47852		14.0508		15.8184
47.24	3.51432		29.1882		41.9909		41.5944		21.9264		1.20768		5.48112		14.071		15.819
47.34	3.49089		29.1823		41.9928		41.5983		21.9089		1.17839		5.47135		14.0534		15.8132
47.44	3.47005		29.1888		42.013		41.6243		21.9251		1.16536		5.45443		14.0716		15.8158
47.54	3.43555		29.1934		42.0352		41.6387		21.9199		1.16406		5.45313		14.0781		15.8086
47.64	3.41667		29.1823		42.0397		41.651		21.9089		1.14518		5.45378		14.0788		15.8053
47.74	3.403		29.194		42.0436		41.6686		21.9206		1.14323		5.45378		14.0866		15.7975
47.84	3.38672		29.1992		42.0684		41.6777		21.9238		1.13477		5.45117		14.1094		15.8125
47.94	3.37109		29.207		42.0723		41.6914		21.9219		1.13672		5.44336		14.123		15.8008
48.04	3.35091		29.2142		42.0853		41.7025		21.9232		1.13216		5.44271		14.1302		15.8021
48.14	3.34115		29.2181		42.1009		41.7161		21.9271		1.11849		5.4388		14.138		15.8138
48.24	3.31966		29.2122		42.1185		41.7435		21.9193		1.10482		5.44271		14.1439		15.8197
48.34	3.30013		29.2337		42.1263		41.7552		21.9212		1.09896		5.42708		14.1536		15.8158
48.44	3.28125		29.2383		42.1289		41.7617		21.9141		1.08789		5.42578		14.1523		15.8066
48.54	3.25065		29.2428		42.1452		41.7702		21.9128		1.07096		5.41667		14.1628		15.8112
48.64	3.22852		29.2422		42.1445		41.7988		21.918		1.05859		5.41211		14.1758		15.8047
48.74	3.21745		29.2428		42.1647		41.8327		21.9128		1.05143		5.42448		14.1862		15.8112
48.84	3.19857		29.2435		42.1576		41.8392		21.8997		1.04427		5.41927		14.1927		15.804
48.94	3.19401		29.2507		42.1686		41.8678		21.9108		1.02214		5.42448		14.2116		15.8073
49.04	3.18034		29.2546		42.1862		41.8776		21.9069		1.01432		5.42448		14.2253		15.8073
49.14	3.16081		29.2663		42.194		41.8952		21.8893		1.02214		5.42839		14.2389		15.8034
49.24	3.15625		29.2734		42.1953		41.9258		21.9063		1.01563		5.42969		14.2559		15.8164
49.34	3.15104		29.2799		42.1979		41.9382		21.8932		1.00846		5.43229		14.2741		15.8073
49.44	3.14909		29.2721		42.2214		41.9577		21.901		0.996745		5.43229		14.2975		15.8249
49.54	3.12305		29.2852		42.2285		41.9863		21.9082		0.998047		5.41992		14.3105		15.8281
49.64	3.10807		29.2897		42.2409		41.9987		21.9108		0.994792		5.43425		14.3073		15.8249
49.74	3.08984		29.3027		42.2578		42.0117		21.9121		0.986328		5.4375		14.3262		15.8281
49.84	3.0944		29.319		42.276		42.0397		21.9186		1.00651		5.44792		14.3483		15.8444
49.94	3.07617		29.3145		42.2871		42.0547		21.9238		0.994141		5.44336		14.3535		15.8398
50.04	3.08724		29.3138		42.2982		42.0755		21.9232		0.99349		5.45247		14.3704		15.8451
50.14	3.0905		29.3249		42.3112		42.0846		21.9323		0.992839		5.44987		14.3776		15.8464
50.24	3.08919		29.3333		42.3216		42.097		21.9251		1.00326		5.45443		14.3939		15.8431
50.34	3.08333		29.3431		42.3177		42.1107		21.9251		1.0013		5.47005		14.4154		15.847
50.44	3.08268		29.3405		42.3268		42.1296		21.9264		0.998698		5.47526		14.4284		15.8503
50.54	3.08073		29.3464		42.3424		42.1413		21.9303		1.00846		5.47331		14.4362		15.8483
50.64	3.0638		29.3529		42.3548		42.1595		21.9271		1.00521		5.47005		14.4447		15.849
50.74	3.0638		29.3431		42.3646		42.1693		21.929		1.00521		5.46419		14.4622		15.8548
50.84	3.06576		29.3548		42.3665		42.1849		21.9251		1.00521		5.47201		14.4896		15.8685
50.94	3.06836		29.3594		42.377		42.1973		21.9375		1.01563		5.48242		14.5098		15.8809
51.04	3.06836		29.3809		42.3887		42.207		21.9492		1.01367		5.47852		14.5313		15.873
51.14	3.0638		29.3783		42.3958		42.2181		21.9505		1.00326		5.48763		14.5345		15.8743
51.24	3.05664		29.3828		42.4004		42.2402		21.9512		0.996094		5.47852		14.543		15.877
51.34	3.05599		29.3841		42.4056		42.2493		21.9368		1.0013		5.47982		14.5638		15.8743
51.44	3.05339		29.3893		42.3991		42.2565		21.9303		0.992839		5.48698		14.5749		15.8678
51.54	3.04492		29.3945		42.4023		42.2832		21.9414		0.994141		5.49414		14.5879		15.8633
51.64	3.03776		29.4049		42.4049		42.2917		21.9362		1.00065		5.50651		14.6022		15.8659
51.74	3.04362		29.4128		42.4167		42.2878		21.9499		1.01237		5.51432		14.61		15.8796
51.84	3.04036		29.4271		42.4232		42.2904		21.9642		1.01302		5.51302		14.6341		15.89
51.94	3.03971		29.4206		42.4323		42.3053		21.9518		1.00846		5.51628		14.6432		15.8835
52.04	3.03971		29.4284		42.4323		42.3307		21.9577		1.00846		5.52409		14.6589		15.8815
52.14	3.05208		29.4329		42.4466		42.3411		21.9661		1.01302		5.52279		14.6732		15.8919
52.24	3.05925		29.4421		42.4557		42.3503		21.9694		1.01237		5.528		14.6823		15.901
52.34	3.06901		29.4518		42.4616		42.36		21.9674		1.02018		5.53581		14.6921		15.901
52.44	3.06445		29.4473		42.459		42.3672		21.957		1.01172		5.53125		14.6953		15.8984
52.54	3.09115		29.4661		42.4857		42.3861		21.9681		1.02083		5.5599		14.7161		15.9134
52.64	3.10742		29.4668		42.4785		42.3945		21.9668		1.02148		5.56055		14.7305		15.9199
52.74	3.10677		29.4759		42.4896		42.4076		21.9583		1.01888		5.56185		14.7493		15.9154
52.84	3.11393		29.4753		42.5085		42.4245		21.9616		1.01432		5.5651		14.7526		15.9206
52.94	3.13867		29.4883		42.502		42.4395		21.959		1.02539		5.57813		14.7715		15.9277
53.04	3.14388		29.4857		42.5052		42.4466		21.9525		1.00911		5.58333		14.7826		15.9232
53.14	3.14518		29.4967		42.5202		42.4733		21.9421		1.01432		5.58268		14.7897		15.9225
53.24	3.16927		29.4954		42.5306		42.4818		21.9447		1.01497		5.58919		14.8021		15.9329
53.34	3.19401		29.5104		42.5339		42.4889		21.9538		1.02018		5.59635		14.8151		15.9303
53.44	3.20247		29.5169		42.5482		42.5189		21.9447		1.02669		5.59896		14.8275		15.9212
53.54	3.22005		29.5267		42.5521		42.5345		21.9583		1.02083		5.60482		14.8392		15.9271
53.64	3.23958		29.5345		42.5677		42.5501		21.972		1.03451		5.61849		14.8626		15.9368
53.74	3.26172		29.5391		42.5723		42.5703		21.9844		1.04492		5.62695		14.875		15.9531
53.84	3.27409		29.5417		42.5749		42.5729		21.9889		1.04362		5.63346		14.8815		15.9596
53.94	3.28516		29.5566		42.5801		42.5879		21.9902		1.03516		5.63281		14.8828		15.9551
54.04	3.29557		29.5651		42.5924		42.6042		22.0046		1.04753		5.64714		14.903		15.9518
54.14	3.3125		29.5586		42.5977		42.6133		22.0039		1.05078		5.6543		14.9082		15.957
54.24	3.32813		29.5723		42.6074		42.627		22		1.05469		5.66016		14.9199		15.9531
54.34	3.33529		29.5833		42.6029		42.6458		21.9993		1.05013		5.67513		14.9251		15.9583
54.44	3.36133		29.582		42.623		42.6504		21.9961		1.05859		5.67969		14.9414		15.9668
54.54	3.3737		29.5827		42.6178		42.6608		21.9948		1.05143		5.68815		14.9479		15.9596
54.64	3.38997		29.5951		42.6419		42.6849		21.9935		1.05013		5.70052		14.9603		15.9544
54.74	3.39779		29.6048		42.6478		42.6849		21.9876		1.04427		5.69271		14.9681		15.9583
54.84	3.41732		29.6029		42.6536		42.7025		21.9779		1.04818		5.70052		14.9701		15.9603
54.94	3.46224		29.6204		42.6595		42.7142		21.9876		1.05599		5.72005		14.9896		15.9544
55.04	3.47591		29.6126		42.6712		42.7259		21.9681		1.04232		5.72005		14.9915		15.9544
55.14	3.5013		29.6165		42.6868		42.7533		21.9466		1.05013		5.73177		14.9974		15.9583
55.24	3.51628		29.6315		42.6999		42.7585		21.9421		1.05729		5.73112		15.0163		15.946
55.34	3.53516		29.6289		42.6953		42.7637		21.9238		1.06445		5.73828		15.0215		15.9473
55.44	3.5612		29.6413		42.7116		42.7878		21.903		1.05925		5.76432		15.026		15.9577
55.54	3.57878		29.651		42.7272		42.8073		21.8932		1.06901		5.77604		15.0378		15.9616
55.64	3.59831		29.6452		42.7272		42.8132		21.8757		1.06315		5.79167		15.0397		15.9655
55.74	3.61068		29.6595		42.7337		42.847		21.8411		1.0599		5.78841		15.0501		15.9622
55.84	3.62305		29.6563		42.7363		42.8438		21.8125		1.05859		5.80273		15.0566		15.9707
55.94	3.63607		29.6556		42.7396		42.8548		21.7904		1.05599		5.80599		15.0618		15.9818
56.04	3.65039		29.6699		42.7422		42.873		21.7871		1.05273		5.82422		15.0742		15.9883
56.14	3.66471		29.6745		42.7546		42.8893		21.776		1.05925		5.83659		15.071		15.9928
56.24	3.67839		29.6921		42.7741		42.9128		21.7448		1.05729		5.84245		15.0827		16.0026
56.34	3.6901		29.6862		42.7721		42.9186		21.7233		1.05925		5.85612		15.0885		15.9987
56.44	3.68945		29.6777		42.7734		42.9297		21.6855		1.05078		5.86523		15.0938		16.0078
56.54	3.70378		29.696		42.776		42.9479		21.6647		1.05925		5.88151		15.1061		16.0163
56.64	3.72526		29.7018		42.778		42.9557		21.6432		1.05534		5.89323		15.1003		16.0221
56.74	3.73503		29.6979		42.7819		42.9655		21.6139		1.05339		5.903		15.0964		16.0182
56.84	3.74154		29.7025		42.7884		42.974		21.5951		1.04622		5.91146		15.1107		16.015
56.94	3.76758		29.7109		42.7969		42.9824		21.5801		1.04688		5.93164		15.127		16.0371
57.04	3.7819		29.7155		42.7936		42.9967		21.5456		1.04948		5.93815		15.1374		16.0417
57.14	3.79948		29.7253		42.8014		43.0085		21.5221		1.04557		5.94792		15.1335		16.0378
57.24	3.80664		29.7246		42.8086		43.0234		21.4922		1.04492		5.95508		15.1445		16.0508
57.34	3.82617		29.7324		42.8105		43.041		21.4727		1.05273		5.9668		15.1445		16.0684
57.44	3.8457		29.7461		42.8242		43.0645		21.4609		1.04688		5.98828		15.1582		16.0645
57.54	3.85872		29.7357		42.8197		43.0619		21.431		1.03841		5.98763		15.1615		16.0697
57.64	3.8724		29.7376		42.8255		43.0794		21.3802		1.05013		5.97982		15.1751		16.0736
57.74	3.89128		29.737		42.821		43.0924		21.36		1.04362		5.99479		15.1803		16.0866
57.84	3.91471		29.7507		42.8268		43.1081		21.3483		1.04362		6.00065		15.1784		16.0885
57.94	3.92188		29.7559		42.832		43.1191		21.3125		1.05469		6.00977		15.1758		16.1035
58.04	3.92448		29.7487		42.8346		43.1178		21.2799		1.04362		6.01237		15.194		16.1061
58.14	3.92904		29.7493		42.8236		43.1263		21.2533		1.0306		6.02083		15.1966		16.0814
58.24	3.94857		29.7533		42.8158		43.1302		21.1986		1.04818		6.04232		15.1986		16.0853
58.34	3.97396		29.7669		42.8294		43.1361		21.1732		1.03841		6.05599		15.2064		16.0794
58.44	3.98242		29.7676		42.8477		43.1465		21.1445		1.02344		6.03516		15.2168		16.0703
58.54	3.99023		29.7734		42.8535		43.1973		21.1133		1.0332		6.04297		15.2207		16.0762
58.64	4.01823		29.7663		42.8171		43.1979		21.0632		1.01823		6.05925		15.2233		16.0729
58.74	4.02865		29.7767		42.7982		43.2083		21.0345		1.01888		6.05208		15.2142		16.0794
58.84	4.05404		29.7865		42.8118		43.2122		20.9993		1.04622		6.03451		15.2161		16.056
58.94	4.04167		29.7956		42.8132		43.2135		20.9733		1.04753		6.00846		15.2135		16.0514
59.04	4.07227		29.7871		42.8203		43.2188		20.9648		1.04492		6.00195		15.2168		16.0684
59.14	4.10612		29.7897		42.8542		43.2272		20.9499		1.07096		6.02995		15.2214		16.0612
59.24	4.10938		29.8105		42.8594		43.2148		20.9395		1.08984		6.01758		15.2363		16.0918
59.34	4.09115		29.8021		42.8958		43.2025		20.9056		1.08919		6.00716		15.2474		16.0814
59.44	4.09701		29.7747		42.9525		43.1986		20.9056		1.09115		6.00521		15.2298		16.0892
59.54	4.12044		29.7865		43.0072		43.1849		20.929		1.10286		6.01302		15.2533		16.0951
59.64	4.12044		29.7826		42.8958		43.179		20.9076		1.10872		6.0013		15.265		16.1087
59.74	4.06641		29.7813		42.793		43.1543		20.4336		1.13281		6.07227		15.293		16.1523
59.84	4.00977		29.7461		42.5723		43.123		20.5137		1.0625		6.07617		15.2598		16.1191
59.94	4.00195		29.7832		42.4473		43.1699		20.6113		0.835938		5.86328		15.0547		15.9414
60.04	6.67383		32.6621		43.6486		44.6525		21.791		4.44922		9.26953		17.2637		15.043
60.14	7		33.8613		44.7285		46.166		22.0039		4.3418		9.27539		16.9883		14.8184
60.24	7.53125		33.4531		45.9199		46.1738		21.6289		5.21094		10.2539		17.2227		14.8809
60.34	8.52669		30.888		42.9134		43.1556		23.7493		6.18099		10.6771		18.9486		17.304
60.44	9.22721		31.2253		43.1862		43.4967		25.1862		6.62956		11.3268		19.4421		18.0046
60.54	9.78581		31.9948		44.614		44.5026		26.6725		7.07096		12.4362		19.7018		18.6042
60.64	10.5833		32.8392		46.0267		45.722		28.3079		7.74544		13.3197		19.9564		18.7513
60.74	11.4753		33.9928		47.0592		46.7839		29.9284		8.31315		13.6198		20.2604		19.151
60.84	11.7396		34.9368		47.7865		47.4759		31.1497		8.41341		13.7474		20.5072		19.4076
60.94	11.6354		35.5807		48.3405		48.0319		32.1257		8.41081		13.8249		20.6862		19.5807
61.04	11.541		36.2188		48.918		48.7832		33.0781		8.44141		13.6953		20.6934		19.6426
61.14	11.6289		36.9082		49.627		49.623		33.9141		8.50781		13.4141		20.623		19.6699
61.24	11.1738		37.5137		50.4766		50.3262		34.457		8.52734		13.1992		20.7148		19.7285
61.34	11.2096		38.0553		51.2546		50.901		34.7546		8.47135		12.8073		20.5007		19.571
61.44	10.7031		38.0859		52.1797		51.5215		34.5586		8.32227		12.3281		20.248		19.3223
61.54	10.1628		37.9831		53.0514		52.2897		34.2995		8.10807		11.8639		19.9967		19.0632
61.64	9.653		37.8288		53.9909		53.2643		33.9948		7.86198		11.3835		19.7292		18.8464
61.74	9.27279		37.6283		54.9095		54.2005		33.4212		7.67318		10.9408		19.4896		18.6146
61.84	8.89258		37.334		55.8164		54.998		32.8379		7.56641		10.4746		19.2305		18.375
61.94	8.52669		36.9622		56.6068		55.8294		32.1302		7.41732		9.97982		18.9505		18.1068
62.04	8.11589		36.4987		57.1862		56.6628		31.4264		7.22135		9.48112		18.6549		17.8385
62.14	7.75326		36.013		57.6087		57.1458		30.474		7.05208		9.01107		18.3783		17.5833
62.24	7.38802		35.474		57.7728		57.5111		29.4974		6.90169		8.54036		18.0833		17.3021
62.34	7.02539		34.873		57.7148		57.668		28.6563		6.72852		8.0625		17.8027		17.0371
62.44	6.66797		34.2441		57.5801		57.5371		27.7266		6.5625		7.5918		17.5039		16.7695
62.54	6.29427		33.6146		57.3587		57.4271		26.8529		6.40169		7.14193		17.2376		16.4876
62.64	5.91536		33.0013		56.9583		57.224		26.0052		6.22005		6.72396		16.9661		16.2474
62.74	5.60547		32.3301		56.3789		56.7676		25.1016		6.04688		6.29102		16.6836		15.9883
62.84	5.3112		31.7272		55.5807		56.1882		24.2487		5.90104		5.92839		16.401		15.7135
62.94	4.95247		31.1107		54.7689		55.5951		23.4173		5.72982		5.57552		16.1126		15.4173
63.04	4.63672		30.5176		53.9727		54.9219		22.6328		5.57422		5.23633		15.8516		15.1406
63.14	4.3431		29.9076		53.1419		54.1126		21.8236		5.4056		4.90365		15.5892		14.8861
63.24	4.04753		29.276		52.1745		53.2135		21.0124		5.26628		4.59635		15.3288		14.6296
63.34	3.76107		28.7103		51.1732		52.2376		20.3294		5.13802		4.30794		15.1029		14.4036
63.44	3.47005		28.1048		50.1615		51.2454		19.638		4.98958		4.00326		14.8372		14.1693
63.54	3.21484		27.5996		49.123		50.2383		18.9434		4.84961		3.72852		14.5938		13.9453
63.64	2.97982		27.0208		48.1497		49.1927		18.2767		4.72982		3.41536		14.347		13.7025
63.74	2.7513		26.4486		47.1224		48.1927		17.6068		4.61458		3.15951		14.1185		13.4505
63.84	2.53516		25.9414		46.0684		47.2285		16.998		4.48438		2.87109		13.8574		13.2012
63.94	2.3099		25.4251		45.0755		46.1732		16.3743		4.36849		2.62044		13.6419		12.9896
64.04	2.11198		24.9694		44.1335		45.1667		15.7995		4.28385		2.38346		13.4557		12.8073
64.14	1.92643		24.4401		43.2155		44.1217		15.235		4.1569		2.10417		13.2467		12.5905
64.24	1.72331		23.9772		42.2018		43.2135		14.6198		4.04948		1.85026		13.0221		12.362
64.34	1.53776		23.5397		41.2917		42.3268		14.112		3.96745		1.64128		12.8346		12.1667
64.44	1.35156		23.0801		40.4258		41.4023		13.5625		3.85938		1.43164		12.6289		11.9727
64.54	1.18229		22.696		39.5885		40.4831		13.0182		3.79167		1.23698		12.4284		11.8073
64.64	1.02539		22.2617		38.7012		39.541		12.5879		3.68945		1.02734		12.2402		11.627
64.74	0.858724		21.8255		37.8177		38.5951		12.1263		3.59115		0.847005		12.056		11.472
64.84	0.699219		21.4082		36.9707		37.7227		11.6699		3.51563		0.664063		11.875		11.3242
64.94	0.576172		20.9844		36.1191		36.959		11.2207		3.42773		0.484375		11.7129		11.1387
65.04	0.44401		20.6491		35.319		36.1354		10.8483		3.32682		0.332682		11.5514		11.0026
65.14	0.279297		20.2949		34.6406		35.3516		10.4219		3.22266		0.179688		11.3555		10.8262
65.24	0.143229		19.946		33.944		34.6335		10.0436		3.14714		0.04362		11.194		10.6706
65.34	0.028646		19.5931		33.2865		33.8568		9.65755		3.05599		-0.09831		11.0404		10.5247
65.44	-0.0599		19.2546		32.6706		33.1471		9.35026		3.0026		-0.21224		10.901		10.4049
65.54	-0.17969		18.9473		32.043		32.4238		9.02734		2.93359		-0.32227		10.75		10.2734
65.64	-0.29297		18.6348		31.3867		31.8008		8.68359		2.85156		-0.44922		10.6328		10.1289
65.74	-0.39323		18.3353		30.8216		31.1302		8.34896		2.79427		-0.55925		10.5052		9.98177
65.84	-0.47656		18.0254		30.2656		30.5215		8.04688		2.72266		-0.65234		10.3867		9.82813
65.94	-0.56055		17.7266		29.7129		29.9316		7.74805		2.66602		-0.75781		10.2676		9.68555
66.04	-0.67318		17.4225		29.1393		29.403		7.46354		2.6276		-0.85872		10.1159		9.54948
66.14	-0.75521		17.1296		28.612		28.8893		7.19792		2.57682		-0.96419		9.97917		9.42057
66.24	-0.83659		16.8607		28.097		28.39		6.94661		2.51888		-1.04557		9.86263		9.30013
66.34	-0.90365		16.5866		27.5885		27.8971		6.66276		2.46745		-1.13997		9.73698		9.1901
66.44	-0.96484		16.3145		27.0566		27.375		6.43359		2.41602		-1.23633		9.61328		9.07813
66.54	-1.05339		16.0658		26.5833		26.8919		6.22396		2.35677		-1.31315		9.50911		8.95443
66.64	-1.12109		15.832		26.1367		26.418		5.98242		2.31641		-1.38086		9.40625		8.84375
66.74	-1.17578		15.5723		25.7383		25.9336		5.78906		2.29297		-1.43945		9.30859		8.73828
66.84	-1.22917		15.3236		25.2982		25.4427		5.57943		2.25521		-1.52799		9.1849		8.6224
66.94	-1.29297		15.1035		24.9102		25.0059		5.37109		2.21484		-1.59375		9.08984		8.52344
67.04	-1.35026		14.8978		24.4974		24.6302		5.17904		2.19271		-1.6569		8.97786		8.4388
67.14	-1.40169		14.6901		24.0944		24.2428		5.01237		2.1569		-1.69661		8.9069		8.37565
67.24	-1.45313		14.4707		23.7129		23.8242		4.8125		2.12109		-1.74805		8.80859		8.26953
67.34	-1.5026		14.2142		23.3138		23.4583		4.66146		2.08919		-1.8112		8.72786		8.20443
67.44	-1.54102		14.0391		23.0059		23.0742		4.48242		2.04883		-1.85938		8.64648		8.11523
67.54	-1.59049		13.8919		22.64		22.7142		4.30404		2.02669		-1.90104		8.56185		8.0306
67.64	-1.6543		13.7051		22.418		22.3594		4.12891		1.98438		-1.96289		8.46094		7.93359
67.74	-1.68359		13.5215		22.0918		22.0234		4.00391		1.96094		-1.99023		8.39453		7.87891
67.84	-1.71745		13.3548		21.7279		21.7005		3.83333		1.91536		-2.03971		8.3099		7.8099
67.94	-1.76432		13.1829		21.388		21.3724		3.70052		1.90365		-2.07487		8.23958		7.73568
68.04	-1.78516		13.0059		21.0938		21.0527		3.58984		1.875		-2.11133		8.16406		7.67188
68.14	-1.80339		12.8314		20.7513		20.7279		3.45833		1.84505		-2.14909		8.09115		7.59896
68.24	-1.82943		12.6764		20.4674		20.4128		3.33854		1.80339		-2.16341		8.01042		7.52995
68.34	-1.86458		12.5124		20.2057		20.0807		3.22721		1.78776		-2.19271		7.9401		7.45964
68.44	-1.89063		12.3613		19.9512		19.832		3.07031		1.77344		-2.24805		7.875		7.38281
68.54	-1.93034		12.2161		19.6908		19.5951		2.93685		1.76497		-2.27604		7.80404		7.30794
68.64	-1.96615		12.0866		19.4479		19.3503		2.83073		1.74479		-2.3099		7.74089		7.23307
68.74	-1.99219		11.9492		19.2031		19.0938		2.74219		1.72266		-2.3457		7.6875		7.17188
68.84	-2.02409		11.8138		18.9876		18.8587		2.64779		1.70638		-2.38542		7.60482		7.11654
68.94	-2.0612		11.6947		18.7454		18.5951		2.55013		1.6849		-2.42057		7.54818		7.0638
69.04	-2.08789		11.5742		18.5137		18.3496		2.44727		1.67383		-2.45703		7.47852		7.00977
69.14	-2.10156		11.4453		18.293		18.1445		2.33594		1.65625		-2.47461		7.43359		6.9375
69.24	-2.15169		11.3034		18.0339		17.9225		2.22721		1.62565		-2.53255		7.35221		6.86393
69.34	-2.16016		11.1934		17.8125		17.7109		2.14063		1.60547		-2.55664		7.28906		6.80078
69.44	-2.16667		11.0853		17.6341		17.4896		2.0599		1.58529		-2.57292		7.24349		6.75521
69.54	-2.17318		10.9733		17.4362		17.2721		1.97526		1.5612		-2.59701		7.17057		6.6862
69.64	-2.1875		10.8613		17.2539		17.0703		1.88281		1.55078		-2.60742		7.10547		6.61719
69.74	-2.20313		10.748		17.0586		16.8633		1.83203		1.51563		-2.64258		7.04297		6.57422
69.84	-2.19661		10.6452		16.8659		16.6628		1.77409		1.4987		-2.6556		7.00651		6.52214
69.94	-2.22526		10.5228		16.6732		16.4564		1.70052		1.47005		-2.66471		6.94271		6.44661
70.04	-2.23438		10.4238		16.5078		16.293		1.65625		1.46484		-2.66992		6.91406		6.39063
70.14	-2.2474		10.3288		16.3385		16.1003		1.59245		1.4401		-2.68294		6.85807		6.34635
70.24	-2.25781		10.248		16.1719		15.9219		1.55078		1.42578		-2.70117		6.79297		6.28125
70.34	-2.27604		10.14		15.9857		15.7474		1.48177		1.39974		-2.71549		6.72786		6.23958
70.44	-2.27865		10.0319		15.819		15.5807		1.43034		1.38542		-2.71419		6.70573		6.19792
70.54	-2.28841		9.9362		15.653		15.4284		1.38737		1.37956		-2.71224		6.66081		6.16081
70.64	-2.30078		9.82617		15.5195		15.2539		1.31055		1.35547		-2.72852		6.59766		6.08594
70.74	-2.30859		9.73633		15.3594		15.1133		1.26563		1.34375		-2.74023		6.55078		6.02734
70.84	-2.31445		9.65234		15.1992		14.9746		1.21289		1.33008		-2.75		6.49805		6.00195
70.94	-2.31185		9.57682		15.0671		14.8073		1.16471		1.31706		-2.7513		6.46159		5.9655
71.04	-2.32422		9.5293		14.9199		14.6523		1.10156		1.3125		-2.76367		6.41797		5.91406
71.14	-2.33594		9.43164		14.7695		14.4844		1.05078		1.28906		-2.78711		6.36328		5.88281
71.24	-2.34375		9.35742		14.6211		14.3652		1.01563		1.28125		-2.77148		6.32031		5.83594
71.34	-2.34831		9.26302		14.4759		14.2298		0.975911		1.27279		-2.79167		6.28451		5.79622
71.44	-2.35547		9.19336		14.3457		14.0938		0.941406		1.26172		-2.80664		6.25781		5.76563
71.54	-2.36458		9.11784		14.2214		13.9518		0.920573		1.26823		-2.81185		6.22135		5.72721
71.64	-2.35677		9.03581		14.1081		13.8034		0.885417		1.26042		-2.80404		6.17448		5.69401
71.74	-2.36719		8.94727		13.9648		13.6758		0.847656		1.24219		-2.81055		6.125		5.64844
71.84	-2.36589		8.87435		13.849		13.5443		0.825521		1.2474		-2.82096		6.09115		5.60677
71.94	-2.3724		8.79362		13.7409		13.4089		0.783854		1.24089		-2.82357		6.04948		5.56901
72.04	-2.38281		8.7207		13.6191		13.3086		0.75		1.23828		-2.81836		6.01172		5.53125
72.14	-2.38932		8.6556		13.5013		13.2005		0.727865		1.22396		-2.83464		5.97396		5.4974
72.24	-2.39518		8.5638		13.3743		13.0579		0.682943		1.19857		-2.83854		5.9349		5.44076
72.34	-2.38411		8.50065		13.276		12.9518		0.645182		1.20573		-2.82747		5.89714		5.40885
72.44	-2.39323		8.43294		13.1732		12.8607		0.614583		1.19271		-2.82682		5.8763		5.38021
72.54	-2.38151		8.36263		13.0794		12.763		0.591146		1.18099		-2.81315		5.84896		5.34115
72.64	-2.3737		8.30013		12.9857		12.681		0.55599		1.1849		-2.80534		5.82161		5.30208
72.74	-2.38542		8.25325		12.8763		12.5853		0.544271		1.1849		-2.79753		5.79232		5.27865
72.84	-2.38281		8.18164		12.7695		12.4844		0.511719		1.16797		-2.79883		5.76172		5.23047
72.94	-2.3776		8.14779		12.6732		12.3958		0.497396		1.16536		-2.79362		5.73177		5.20443
73.04	-2.38281		8.10742		12.582		12.3047		0.488281		1.16797		-2.75977		5.71484		5.17188
73.14	-2.3776		8.05794		12.4779		12.2083		0.46224		1.16146		-2.75846		5.69271		5.13021
73.24	-2.37305		8.00781		12.4043		12.1191		0.429688		1.16211		-2.75391		5.66211		5.09375
73.34	-2.3737		7.95247		12.3255		12.0423		0.415365		1.15755		-2.74284		5.6224		5.0599
73.44	-2.3776		7.89388		12.2435		11.9427		0.380208		1.14974		-2.73112		5.60286		5.04036
73.54	-2.36784		7.83919		12.1615		11.8451		0.356771		1.13802		-2.71159		5.57161		5.01693
73.64	-2.37435		7.78776		12.0788		11.7428		0.332682		1.13346		-2.71224		5.54753		4.98503
73.74	-2.35938		7.73633		11.9961		11.6563		0.324219		1.125		-2.70117		5.52344		4.94922
73.84	-2.35417		7.69076		11.9232		11.599		0.309896		1.1263		-2.68815		5.5013		4.9388
73.94	-2.34766		7.63477		11.8457		11.5273		0.296875		1.13281		-2.66992		5.48438		4.92188
74.04	-2.35938		7.57617		11.7422		11.4492		0.277344		1.12109		-2.66211		5.45313		4.89063
74.14	-2.35547		7.52539		11.6602		11.3594		0.269531		1.11328		-2.6543		5.42969		4.85938
74.24	-2.33984		7.4668		11.5664		11.2852		0.257813		1.11328		-2.6543		5.41016		4.82813
74.34	-2.32161		7.41081		11.4948		11.2214		0.244792		1.11589		-2.63607		5.38932		4.79948
74.44	-2.32552		7.36003		11.4089		11.1315		0.213542		1.10026		-2.62044		5.35417		4.77995
74.54	-2.32292		7.31771		11.349		11.0716		0.216146		1.09896		-2.60221		5.34115		4.7474
74.64	-2.3125		7.25977		11.3008		10.9922		0.201172		1.09375		-2.58789		5.30469		4.72266
74.74	-2.31641		7.20508		11.2422		10.9336		0.183594		1.08203		-2.58398		5.28906		4.69922
74.84	-2.30339		7.1556		11.1849		10.8919		0.188802		1.09115		-2.56315		5.26497		4.68099
74.94	-2.29883		7.11719		11.1113		10.8145		0.173828		1.08398		-2.5625		5.23242		4.6543
75.04	-2.29557		7.05599		11.0169		10.7435		0.153646		1.06771		-2.55143		5.20443		4.6263
75.14	-2.29036		7.01237		10.9557		10.6745		0.151042		1.07292		-2.52669		5.1862		4.61589
75.24	-2.28516		6.9668		10.8945		10.6211		0.15625		1.07031		-2.5332		5.16797		4.58984
75.34	-2.28646		6.92253		10.8268		10.5651		0.143229		1.06901		-2.52474		5.14714		4.55729
75.44	-2.27539		6.90039		10.7656		10.4961		0.136719		1.06641		-2.52539		5.12891		4.53516
75.54	-2.26693		6.86003		10.7096		10.4382		0.13151		1.05729		-2.51497		5.10612		4.51042
75.64	-2.25521		6.82878		10.6471		10.3737		0.119792		1.05339		-2.51107		5.07682		4.48698
75.74	-2.2474		6.78971		10.5768		10.3132		0.123698		1.04557		-2.4974		5.05339		4.45573
75.84	-2.2474		6.75846		10.5065		10.2643		0.111979		1.03776		-2.48763		5.03776		4.42448
75.94	-2.24479		6.72201		10.4505		10.2122		0.114583		1.03646		-2.48503		5.01302		4.39974
76.04	-2.2474		6.68425		10.3776		10.153		0.115885		1.02604		-2.48763		4.98307		4.3776
76.14	-2.23047		6.65039		10.332		10.1094		0.117188		1.02344		-2.47852		4.96094		4.37109
76.24	-2.22396		6.60221		10.2721		10.0534		0.104167		1.01432		-2.45638		4.94401		4.34635
76.34	-2.22201		6.57096		10.2018		10.0065		0.108073		1.02214		-2.44857		4.92448		4.32292
76.44	-2.21745		6.54232		10.1419		9.94661		0.095052		1.0013		-2.44987		4.89974		4.29818
76.54	-2.19661		6.52018		10.0924		9.90495		0.104167		1.01042		-2.42513		4.88932		4.29167
76.64	-2.20313		6.47852		10.0234		9.83984		0.09375		1.00391		-2.43164		4.85742		4.26172
76.74	-2.19141		6.43945		9.98047		9.78516		0.097656		0.992188		-2.4082		4.82813		4.23828
76.84	-2.1862		6.40169		9.93099		9.73177		0.095052		0.99349		-2.39323		4.80599		4.20833
76.94	-2.18229		6.36654		9.8763		9.6888		0.083333		0.989583		-2.37174		4.77865		4.20052
77.04	-2.16797		6.33398		9.82813		9.62891		0.078125		0.980469		-2.34961		4.76172		4.1875
77.14	-2.17057		6.29622		9.77865		9.57552		0.071615		0.96224		-2.34831		4.7513		4.16536
77.24	-2.15495		6.26888		9.74349		9.52669		0.079427		0.96224		-2.32096		4.72396		4.14974
77.34	-2.14453		6.24023		9.70313		9.46875		0.078125		0.96875		-2.30664		4.69922		4.14063
77.44	-2.14323		6.20638		9.6595		9.41927		0.083333		0.958333		-2.29753		4.67318		4.11068
77.54	-2.13281		6.18555		9.61328		9.35938		0.101563		0.960938		-2.27148		4.66797		4.10938
77.64	-2.12891		6.1582		9.58203		9.32031		0.105469		0.957031		-2.25977		4.64844		4.09375
77.74	-2.1224		6.13737		9.52214		9.26432		0.115885		0.963542		-2.23372		4.6237		4.06901
77.84	-2.10677		6.0905		9.47526		9.20182		0.104167		0.967448		-2.22591		4.60807		4.04557
77.94	-2.10156		6.06836		9.41406		9.15625		0.09375		0.957031		-2.20117		4.58984		4.03906
78.04	-2.08594		6.04102		9.375		9.11328		0.101563		0.964844		-2.19336		4.56641		4.00391
78.14	-2.08724		6.00846		9.3444		9.08073		0.111979		0.959635		-2.18099		4.55339		3.99479
78.24	-2.07161		5.97331		9.30339		9.04557		0.110026		0.955729		-2.17122		4.52604		3.97917
78.34	-2.04427		5.94596		9.27214		9.00261		0.115885		0.955729		-2.14388		4.52214		3.96354
78.44	-2.02865		5.92253		9.24479		8.96354		0.13151		0.967448		-2.11654		4.51823		3.95573
78.54	-2.03125		5.89648		9.19922		8.91406		0.125		0.964844		-2.11133		4.49609		3.92969
78.64	-2.01042		5.87826		9.16927		8.8763		0.138021		0.966146		-2.10221		4.47786		3.91927
78.74	-2.00521		5.8444		9.13542		8.82682		0.139323		0.959635		-2.07747		4.45964		3.90104
78.84	-1.99349		5.81315		9.09635		8.77214		0.135417		0.963542		-2.07357		4.44401		3.88151
78.94	-1.98958		5.79753		9.07292		8.74284		0.13151		0.951823		-2.04622		4.42448		3.8737
79.04	-1.98958		5.77018		9.02995		8.70182		0.139323		0.94401		-2.05013		4.41276		3.85807
79.14	-1.97461		5.74414		8.99609		8.67969		0.160156		0.945313		-2.0332		4.39844		3.84766
79.24	-1.97266		5.7207		8.95703		8.65234		0.171875		0.945313		-2.02539		4.38672		3.82813
79.34	-1.95964		5.68685		8.93099		8.61068		0.173177		0.946615		-2.00456		4.3724		3.82552
79.44	-1.95313		5.67773		8.89844		8.58203		0.191406		0.957031		-1.99023		4.34766		3.80859
79.54	-1.95182		5.65169		8.85677		8.53646		0.196615		0.954427		-1.97917		4.33724		3.79427
79.64	-1.94922		5.61914		8.8125		8.49219		0.199219		0.960938		-1.96289		4.33984		3.78906
79.74	-1.9362		5.59701		8.77474		8.46224		0.216146		0.973958		-1.94596		4.32161		3.77474
79.84	-1.91536		5.56315		8.72526		8.42448		0.236979		0.97526		-1.92904		4.30729		3.7526
79.94	-1.90755		5.55143		8.6901		8.38346		0.244792		0.971354		-1.91536		4.30339		3.74479
80.04	-1.90365		5.528		8.65104		8.34635		0.260417		0.979167		-1.90951		4.27995		3.74479
80.14	-1.90104		5.49544		8.60677		8.3099		0.270833		0.966146		-1.89128		4.27083		3.72786
80.24	-1.88932		5.48372		8.58333		8.28646		0.270833		0.970052		-1.86784		4.26302		3.71615
80.34	-1.86979		5.4681		8.55599		8.25521		0.282552		0.977865		-1.86003		4.25521		3.71615
80.44	-1.87109		5.44336		8.51563		8.21484		0.292969		0.972656		-1.8457		4.23438		3.69141
80.54	-1.86328		5.42773		8.49219		8.19141		0.296875		0.976563		-1.83594		4.22656		3.6875
80.64	-1.85091		5.4069		8.46745		8.15495		0.315104		0.979167		-1.81576		4.22526		3.67448
80.74	-1.85286		5.37565		8.42839		8.13151		0.322917		0.971354		-1.79622		4.20573		3.65495
80.84	-1.83854		5.35872		8.41537		8.09896		0.345052		0.977865		-1.76628		4.20443		3.65365
80.94	-1.8099		5.34831		8.36979		8.07682		0.361979		0.979167		-1.73763		4.1862		3.63542
81.04	-1.80208		5.32096		8.34831		8.04557		0.373698		0.986979		-1.7181		4.17839		3.63151
81.14	-1.80339		5.31185		8.29818		8.01302		0.366536		0.970052		-1.69987		4.15755		3.60677
81.24	-1.79297		5.29492		8.26953		7.99219		0.371094		0.988281		-1.67773		4.14844		3.59766
81.34	-1.77474		5.2819		8.24479		7.96354		0.373698		0.986979		-1.65951		4.13151		3.59635
81.44	-1.75781		5.26367		8.21875		7.94531		0.382813		1		-1.62305		4.13281		3.59375
81.54	-1.7526		5.23763		8.17318		7.92708		0.372396		1.0013		-1.61393		4.11849		3.57943
81.64	-1.74219		5.2168		8.14453		7.89844		0.386719		1.00781		-1.5918		4.10156		3.57813
81.74	-1.73698		5.19076		8.10677		7.86068		0.403646		0.99349		-1.57878		4.09115		3.5599
81.84	-1.72396		5.18034		8.08073		7.83073		0.408854		0.986979		-1.55013		4.07682		3.55339
81.94	-1.70833		5.16471		8.05729		7.8112		0.416667		1.0026		-1.53841		4.07682		3.54948
82.04	-1.69531		5.15039		8.01953		7.77344		0.416016		1.00781		-1.52539		4.06641		3.53906
82.14	-1.6849		5.12956		7.99479		7.7526		0.420573		0.998698		-1.51107		4.0612		3.52995
82.24	-1.67448		5.12044		7.97005		7.73177		0.446615		1.00911		-1.48503		4.05599		3.51302
82.34	-1.66146		5.09831		7.9362		7.70182		0.447917		1.00651		-1.47201		4.03776		3.50651
82.44	-1.65755		5.07096		7.89714		7.67448		0.465495		0.998698		-1.45247		4.02995		3.48698
82.54	-1.63802		5.05143		7.88151		7.64714		0.463542		1.00651		-1.44271		4.01823		3.48307
82.64	-1.62891		5.02148		7.84766		7.62109		0.480469		1		-1.43945		4.00781		3.46094
82.74	-1.61849		5.02018		7.8151		7.60221		0.483073		0.998698		-1.41732		4.00651		3.45182
82.84	-1.61068		5.00846		7.78776		7.57292		0.498698		1.01042		-1.40169		3.9987		3.44792
82.94	-1.59896		4.98893		7.76628		7.5612		0.50651		1.01432		-1.38216		3.98307		3.42839
83.04	-1.59766		4.97461		7.72266		7.53906		0.519531		1.01563		-1.38086		3.96875		3.42188
83.14	-1.59245		4.94857		7.70443		7.50911		0.520833		1.01302		-1.35612		3.96224		3.41146
83.24	-1.57031		4.93945		7.67969		7.49609		0.53125		1.01563		-1.33789		3.95313		3.40234
83.34	-1.5599		4.92643		7.65495		7.46745		0.529948		1.02214		-1.32747		3.94792		3.40104
83.44	-1.54688		4.91211		7.63086		7.45313		0.535156		1.03125		-1.31445		3.94531		3.39844
83.54	-1.54167		4.89779		7.60286		7.42318		0.536458		1.02474		-1.30143		3.92708		3.39193
83.64	-1.53646		4.87956		7.59245		7.39714		0.549479		1.01823		-1.28451		3.92057		3.38151
83.74	-1.54036		4.87956		7.5651		7.36784		0.549479		1.02214		-1.27669		3.90104		3.36589
83.84	-1.52865		4.86784		7.54167		7.34245		0.561198		1.01823		-1.26497		3.89714		3.35807
83.94	-1.52474		4.85612		7.50846		7.3151		0.565104		1.01823		-1.25716		3.88542		3.35417
84.04	-1.50651		4.84701		7.48568		7.3099		0.575521		1.01693		-1.24674		3.8763		3.34896
84.14	-1.49089		4.83529		7.46615		7.28841		0.606771		1.02083		-1.22331		3.88021		3.35286
84.24	-1.48047		4.82617		7.45703		7.25391		0.617188		1.01172		-1.2207		3.86719		3.33984
84.34	-1.47135		4.79622		7.43099		7.23958		0.622396		1.01693		-1.19792		3.85677		3.32161
84.44	-1.47786		4.7819		7.39518		7.20964		0.635417		1.01432		-1.19857		3.84635		3.3112
84.54	-1.47266		4.75977		7.36328		7.1836		0.640625		1.01172		-1.19336		3.82813		3.30078
84.64	-1.45182		4.74935		7.35286		7.16536		0.657552		1.00911		-1.16081		3.82943		3.29818
84.74	-1.45052		4.74284		7.32682		7.13542		0.658854		1.00651		-1.14388		3.81901		3.28776
84.84	-1.43229		4.72982		7.3099		7.11458		0.669271		1.01693		-1.13737		3.81771		3.28646
84.94	-1.42708		4.7194		7.27995		7.10026		0.678385		1.01823		-1.13216		3.79948		3.27604
85.04	-1.42708		4.69596		7.23698		7.06901		0.66276		1.01042		-1.12044		3.80339		3.26432
85.14	-1.41667		4.67904		7.21615		7.05208		0.669271		1.00911		-1.11393		3.78646		3.2474
85.24	-1.39583		4.66862		7.20182		7.04557		0.682292		1.01823		-1.08529		3.77995		3.2526
85.34	-1.39063		4.6582		7.19531		7.02734		0.671875		1.01172		-1.08594		3.76172		3.23438
85.44	-1.39323		4.62435		7.15365		7.00911		0.673177		1.00521		-1.09049		3.7474		3.22005
85.54	-1.37305		4.61133		7.14453		6.98633		0.683594		1.02344		-1.06445		3.74609		3.21484
85.64	-1.35938		4.60742		7.11719		6.96875		0.695313		1.01563		-1.05273		3.74609		3.20703
85.74	-1.35677		4.58659		7.10026		6.94792		0.705729		1.02214		-1.03841		3.72526		3.20573
85.84	-1.35156		4.57227		7.07813		6.92188		0.708984		1.02344		-1.0332		3.71875		3.18359
85.94	-1.34245		4.55013		7.05208		6.89974		0.708333		1.02865		-1.00846		3.70833		3.16536
86.04	-1.32682		4.53451		7.04036		6.89388		0.708333		1.03255		-0.99675		3.70443		3.16146
86.14	-1.32747		4.50846		7.01432		6.86198		0.717448		1.03385		-0.99154		3.70182		3.15885
86.24	-1.32161		4.50456		7.0026		6.83854		0.721354		1.03385		-0.9681		3.69792		3.15495
86.34	-1.3138		4.48503		6.97526		6.81901		0.711589		1.02604		-0.94466		3.6862		3.13542
86.44	-1.30078		4.4707		6.95313		6.80469		0.714844		1.03906		-0.92773		3.6875		3.12891
86.54	-1.29427		4.45378		6.95573		6.78385		0.729167		1.04167		-0.9056		3.6862		3.13542
86.64	-1.27734		4.43555		6.9375		6.77344		0.734375		1.05859		-0.88477		3.68359		3.13281
86.74	-1.28255		4.42253		6.90495		6.75651		0.73112		1.05339		-0.87826		3.66667		3.11198
86.84	-1.26693		4.39518		6.88542		6.73307		0.733073		1.05339		-0.86263		3.65495		3.10026
86.94	-1.27344		4.38477		6.85938		6.7207		0.742188		1.05469		-0.84961		3.65234		3.08203
87.04	-1.26432		4.38216		6.84896		6.70443		0.751302		1.04036		-0.82878		3.64583		3.07552
87.14	-1.23307		4.36654		6.82943		6.69271		0.766927		1.05599		-0.81315		3.64583		3.07552
87.24	-1.24349		4.35221		6.79557		6.67057		0.776042		1.04557		-0.8138		3.6276		3.0612
87.34	-1.22591		4.3405		6.78385		6.65495		0.78776		1.04948		-0.79232		3.61979		3.0651
87.44	-1.23047		4.32617		6.76172		6.63672		0.796875		1.05469		-0.76758		3.625		3.05469
87.54	-1.21484		4.31836		6.75		6.61328		0.816406		1.0625		-0.75586		3.625		3.05469
87.64	-1.20964		4.30013		6.72786		6.59115		0.83724		1.0599		-0.74284		3.61849		3.03646
87.74	-1.19792		4.28841		6.70833		6.58333		0.848958		1.05599		-0.72331		3.60286		3.04036
87.84	-1.17969		4.2793		6.69141		6.56641		0.867188		1.06641		-0.7207		3.59766		3.02734
87.94	-1.17969		4.25586		6.67578		6.55078		0.882813		1.06641		-0.70508		3.58203		3.01953
88.04	-1.15755		4.24284		6.64714		6.52995		0.885417		1.0612		-0.69857		3.57292		3.01042
88.14	-1.15495		4.23372		6.63411		6.51302		0.89974		1.06771		-0.66862		3.57161		3.00911
88.24	-1.16146		4.22331		6.61979		6.4987		0.904948		1.07682		-0.6556		3.56901		3.0026
88.34	-1.15625		4.20508		6.60156		6.48047		0.914063		1.06641		-0.64648		3.55469		2.98047
88.44	-1.14974		4.18425		6.57682		6.45964		0.916667		1.05339		-0.63607		3.54167		2.97135
88.54	-1.13672		4.18164		6.56641		6.44922		0.933594		1.05859		-0.61914		3.54297		2.97266
88.64	-1.1263		4.17643		6.54167		6.4362		0.951823		1.06901		-0.5931		3.53385		2.96745
88.74	-1.1224		4.153		6.52604		6.40495		0.951823		1.0651		-0.58919		3.51823		2.94401
88.84	-1.11328		4.13867		6.51172		6.39063		0.96875		1.07813		-0.57227		3.51172		2.94531
88.94	-1.11458		4.12175		6.48698		6.38151		0.97526		1.07292		-0.55013		3.4987		2.9362
89.04	-1.10286		4.11003		6.46745		6.35417		0.990885		1.06901		-0.54232		3.47917		2.91667
89.14	-1.09766		4.10742		6.45898		6.34375		1.00781		1.08203		-0.52539		3.47656		2.91406
89.24	-1.10938		4.08398		6.44141		6.33008		1.00391		1.07813		-0.52539		3.46094		2.90234
89.34	-1.11849		4.06315		6.41667		6.3112		1.01432		1.07682		-0.52669		3.45182		2.89323
89.44	-1.11198		4.06185		6.40755		6.31771		1.03255		1.08333		-0.50846		3.44661		2.89193
89.54	-1.10417		4.03451		6.38412		6.29818		1.05208		1.08724		-0.49675		3.4349		2.88411
89.64	-1.09635		4.02669		6.38021		6.29427		1.0599		1.07943		-0.49284		3.43099		2.86458
89.74	-1.10026		4.01497		6.35677		6.27865		1.0599		1.08333		-0.4694		3.43099		2.85677
89.84	-1.08464		3.99544		6.34505		6.25912		1.07161		1.07552		-0.46159		3.42708		2.84896
89.94	-1.07943		3.98893		6.32682		6.24089		1.09245		1.07682		-0.44857		3.42448		2.85417
90.04	-1.07813		3.97852		6.32031		6.23438		1.09766		1.07422		-0.43555		3.40625		2.85156
90.14	-1.06771		3.95378		6.29557		6.21745		1.09245		1.07682		-0.41341		3.39323		2.83854
90.24	-1.0599		3.94596		6.27214		6.20182		1.11198		1.07682		-0.4056		3.39323		2.83854
90.34	-1.05078		3.94336		6.26172		6.18359		1.11719		1.08203		-0.38086		3.38672		2.83594
90.44	-1.03646		3.93424		6.2526		6.16667		1.11589		1.09635		-0.37826		3.3776		2.83073
90.54	-1.04427		3.91081		6.23307		6.13542		1.11198		1.08464		-0.36654		3.35417		2.82292
90.64	-1.03255		3.9069		6.21354		6.13151		1.1276		1.09245		-0.36654		3.35417		2.8151
90.74	-1.03125		3.88477		6.19141		6.11328		1.125		1.08984		-0.35742		3.34375		2.80859
90.84	-1.03255		3.87174		6.17057		6.09245		1.1276		1.08464		-0.34701		3.33464		2.79167
90.94	-1.02214		3.87044		6.16146		6.07943		1.13411		1.09115		-0.33268		3.33333		2.78646
91.04	-1.02474		3.84831		6.14714		6.0612		1.13932		1.08854		-0.32747		3.32682		2.78385
91.14	-1.01432		3.83529		6.13021		6.03255		1.14193		1.09115		-0.31315		3.3138		2.77865
91.24	-1.02214		3.82747		6.10677		6.01693		1.13802		1.09505		-0.28971		3.30599		2.77865
91.34	-1.01953		3.82617		6.08984		6		1.14453		1.10156		-0.28711		3.30078		2.76953
91.44	-1.00781		3.79883		6.07422		5.98047		1.15234		1.09375		-0.27148		3.28516		2.77344
91.54	-1.00391		3.79102		6.04688		5.95313		1.15234		1.08984		-0.25977		3.27734		2.76953
91.64	-1.0026		3.77279		6.02865		5.9388		1.15755		1.08333		-0.26237		3.27083		2.7513
91.74	-0.99479		3.76888		6.01302		5.94271		1.16536		1.08333		-0.26628		3.26693		2.7513
91.84	-0.9987		3.74154		5.9974		5.9056		1.17708		1.08724		-0.26237		3.2474		2.73958
91.94	-0.98307		3.73763		5.98958		5.88802		1.19271		1.09505		-0.24284		3.23568		2.73177
92.04	-0.98177		3.73112		5.97917		5.86979		1.1901		1.10026		-0.24544		3.22917		2.72917
92.14	-0.98438		3.71289		5.96094		5.84766		1.19531		1.09375		-0.23633		3.22266		2.72266
92.24	-0.96875		3.70117		5.94141		5.83984		1.19531		1.09375		-0.22852		3.21094		2.71484
92.34	-0.96354		3.68685		5.93099		5.82162		1.19271		1.09896		-0.2155		3.20443		2.71224
92.44	-0.95833		3.68034		5.92057		5.80729		1.20182		1.11198		-0.19857		3.19792		2.70573
92.54	-0.94922		3.67383		5.89844		5.79297		1.20703		1.11328		-0.20117		3.19141		2.69922
92.64	-0.95703		3.64648		5.87891		5.76953		1.19922		1.09766		-0.18945		3.17969		2.6875
92.74	-0.94922		3.64258		5.86719		5.74219		1.21484		1.10547		-0.17773		3.17969		2.6875
92.84	-0.95443		3.62956		5.85807		5.72135		1.21745		1.10026		-0.17122		3.17448		2.67839
92.94	-0.94792		3.61263		5.83333		5.71224		1.21615		1.10286		-0.16081		3.16927		2.66927
93.04	-0.93099		3.5944		5.81901		5.69792		1.21354		1.10026		-0.15169		3.15885		2.65885
93.14	-0.94401		3.58919		5.8099		5.67904		1.20833		1.10286		-0.14518		3.15365		2.65755
93.24	-0.9375		3.57617		5.78516		5.65625		1.21094		1.10547		-0.13867		3.14844		2.65234
93.34	-0.92708		3.57096		5.77604		5.64323		1.22917		1.10417		-0.14779		3.13932		2.64323
93.44	-0.92448		3.56185		5.75911		5.63802		1.23568		1.10677		-0.13346		3.13802		2.63021
93.54	-0.91927		3.55534		5.7526		5.6237		1.22917		1.10026		-0.12435		3.13542		2.6276
93.64	-0.91406		3.55273		5.72656		5.60547		1.23438		1.10547		-0.11914		3.125		2.61719
93.74	-0.90365		3.5319		5.71354		5.58854		1.24089		1.11589		-0.11263		3.11589		2.61198
93.84	-0.89323		3.51497		5.69271		5.57552		1.2474		1.11458		-0.11784		3.11458		2.61068
93.94	-0.88151		3.49935		5.68099		5.54818		1.25521		1.11458		-0.10221		3.10286		2.60677
94.04	-0.875		3.50586		5.66406		5.53906		1.26953		1.11328		-0.08789		3.10547		2.59766
94.14	-0.87109		3.49023		5.64844		5.54297		1.26563		1.10938		-0.0918		3.10156		2.58984
94.24	-0.86328		3.48633		5.64062		5.53516		1.27734		1.125		-0.07227		3.10156		2.59375
94.34	-0.86198		3.47982		5.6263		5.50521		1.27865		1.11849		-0.06706		3.10286		2.58724
94.44	-0.85677		3.46549		5.61589		5.48307		1.27604		1.1237		-0.05404		3.08854		2.57292
94.54	-0.84896		3.46549		5.60807		5.48307		1.29557		1.1237		-0.04622		3.09245		2.57292
94.64	-0.84635		3.45247		5.59115		5.46615		1.30599		1.1263		-0.0319		3.09115		2.56771
94.74	-0.82552		3.44987		5.58854		5.45964		1.30729		1.13151		-0.01888		3.08464		2.5612
94.84	-0.81641		3.44336		5.57813		5.44531		1.31641		1.14063		-0.01367		3.09375		2.56641
94.94	-0.82162		3.43034		5.56901		5.4401		1.30729		1.13151		-0.01107		3.08854		2.54948
95.04	-0.8112		3.41341		5.54427		5.43099		1.3138		1.13802				3.08333		2.55599
95.14	-0.80208		3.41081		5.51823		5.41667		1.31901		1.13932		0.00846		3.08464		2.56901
95.24	-0.79037		3.40299		5.51823		5.40104		1.32292		1.13151		0.020182		3.08073		2.56901
95.34	-0.79297		3.39648		5.50391		5.38672		1.30859		1.13281		0.029297		3.07031		2.55469
95.44	-0.78255		3.37956		5.48307		5.36198		1.31901		1.1276		0.035807		3.05339		2.54948
95.54	-0.77995		3.37435		5.48177		5.35677		1.32552		1.1263		0.054037		3.05208		2.55599
95.64	-0.77865		3.36393		5.46745		5.34245		1.32682		1.13151		0.047526		3.03776		2.54948
95.74	-0.78125		3.36133		5.45703		5.32031		1.32031		1.13281		0.041016		3.02344		2.53516
95.84	-0.76432		3.35482		5.45052		5.32552		1.33724		1.13802		0.054037		3.02865		2.53646
95.94	-0.75651		3.33919		5.4349		5.3099		1.32552		1.13021		0.061849		3.02083		2.52474
96.04	-0.74219		3.33398		5.42969		5.29297		1.33203		1.14453		0.083984		3.01563		2.52344
96.14	-0.74219		3.31445		5.41406		5.27734		1.34375		1.13281		0.083984		3.01172		2.50781
96.24	-0.73307		3.31576		5.39193		5.27083		1.35677		1.13802		0.085287		3.01302		2.5013
96.34	-0.73177		3.29753		5.3776		5.26432		1.35807		1.13151		0.098307		2.99479		2.49479
96.44	-0.72266		3.29883		5.375		5.24609		1.36719		1.14063		0.119141		2.99609		2.51172
96.54	-0.72787		3.2819		5.36198		5.24089		1.36198		1.13542		0.129557		2.99089		2.51042
96.64	-0.72005		3.27409		5.35026		5.22526		1.36198		1.13542		0.133464		2.98307		2.49089
96.74	-0.71875		3.26367		5.33594		5.21094		1.35547		1.12109		0.134766		2.97266		2.48047
96.84	-0.70964		3.26497		5.33333		5.21224		1.3724		1.1263		0.155599		2.97396		2.48177
96.94	-0.70182		3.26107		5.32161		5.20052		1.39193		1.13021		0.17513		2.97786		2.48568
97.04	-0.69922		3.24805		5.30469		5.19141		1.39063		1.125		0.189453		2.96484		2.48047
97.14	-0.69141		3.23633		5.29297		5.17188		1.40625		1.125		0.205078		2.96094		2.48047
97.24	-0.6901		3.23372		5.27865		5.16537		1.39583		1.1224		0.20638		2.94271		2.48568
97.34	-0.6888		3.22721		5.25651		5.15104		1.40495		1.11198		0.207682		2.9401		2.48698
97.44	-0.68359		3.2168		5.23047		5.14453		1.40625		1.12109		0.220703		2.9375		2.48438
97.54	-0.6849		3.21549		5.22526		5.12761		1.41276		1.11979		0.223307		2.9401		2.47135
97.64	-0.66146		3.20768		5.22135		5.1276		1.4362		1.11979		0.235026		2.94401		2.47526
97.74	-0.66667		3.19466		5.20638		5.10677		1.43099		1.11458		0.241537		2.9349		2.47396
97.84	-0.65104		3.19076		5.18099		5.11068		1.45052		1.10677		0.249349		2.9349		2.47005
97.94	-0.63932		3.17513		5.16927		5.10286		1.44271		1.11849		0.249349		2.93099		2.47005
98.04	-0.63932		3.17122		5.15755		5.09505		1.44661		1.11458		0.261068		2.92318		2.45443
98.14	-0.63021		3.1569		5.14714		5.08073		1.46354		1.11198		0.266276		2.92448		2.45964
98.24	-0.63151		3.15169		5.11849		5.07552		1.46224		1.10677		0.26888		2.90755		2.45443
98.34	-0.6263		3.14128		5.10417		5.0612		1.46354		1.10807		0.274089		2.90885		2.44792
98.44	-0.61589		3.13216		5.09115		5.04427		1.47396		1.11849		0.284505		2.90755		2.44661
98.54	-0.61198		3.12826		5.07943		5.03255		1.47786		1.11458		0.280599		2.90365		2.44661
98.64	-0.60547		3.13086		5.07031		5.03125		1.48047		1.10938		0.294922		2.90234		2.45313
98.74	-0.60026		3.12044		5.0638		5.00911		1.47786		1.10677		0.315755		2.90365		2.45052
98.84	-0.61328		3.10352		5.04688		5		1.48438		1.10547		0.322266		2.89844		2.44141
98.94	-0.60287		3.09049		5.04167		4.99479		1.4987		1.10807		0.32487		2.88932		2.4362
99.04	-0.60547		3.08398		5.02734		4.98438		1.5		1.09766		0.330078		2.88281		2.42969
99.14	-0.59115		3.08268		5.02604		4.97526		1.51432		1.11198		0.352214		2.88151		2.4401
99.24	-0.59115		3.07487		5.01432		4.95573		1.51042		1.10417		0.348307		2.8776		2.43229
99.34	-0.58724		3.06315		5.00651		4.95182		1.52214		1.10417		0.352214		2.86979		2.42839
99.44	-0.59115		3.05143		4.99089		4.9401		1.52214		1.10417		0.360026		2.86198		2.42839
99.54	-0.57813		3.04492		4.97656		4.92188		1.52734		1.10156		0.373047		2.85938		2.42578
99.64	-0.57292		3.04232		4.97201		4.91927		1.55208		1.09896		0.382162		2.85677		2.43099
99.74	-0.56771		3.02018		4.95182		4.90885		1.54167		1.09245		0.379557		2.85417		2.41667
99.84	-0.56641		3.00586		4.9375		4.89063		1.52734		1.08984		0.384766		2.84766		2.41016
99.94	-0.56641		2.99805		4.93359		4.86719		1.53906		1.08594		0.396484		2.83984		2.41406
100.04	-0.55729		2.99154		4.92318		4.86068		1.54427		1.08333		0.409505		2.84505		2.41146
100.14	-0.55859		2.98633		4.91016		4.85938		1.55469		1.08203		0.419922		2.84375		2.41406
100.24	-0.55859		2.97461		4.88672		4.83203		1.54688		1.07813		0.423828		2.83203		2.39844
100.34	-0.55729		2.95638		4.8724		4.81771		1.55208		1.07552		0.436849		2.82552		2.38802
100.44	-0.56641		2.94336		4.86328		4.80859		1.54688		1.07813		0.435547		2.80859		2.37891
100.54	-0.55859		2.94727		4.85156		4.80469		1.55859		1.07813		0.455078		2.80859		2.38281
100.64	-0.54818		2.94596		4.84245		4.79948		1.56901		1.08073		0.445964		2.79948		2.36589
100.74	-0.54167		2.93685		4.83724		4.77474		1.57161		1.07943		0.45638		2.79818		2.36068
100.84	-0.54948		2.92904		4.82161		4.75911		1.57161		1.08333		0.448568		2.79036		2.35677
100.94	-0.54167		2.91732		4.8099		4.7474		1.57943		1.07943		0.460287		2.78646		2.33724
101.04	-0.53776		2.91341		4.8099		4.74349		1.58333		1.08724		0.472005		2.78646		2.33724
101.14	-0.53516		2.89648		4.78516		4.72656		1.57422		1.07813		0.478516		2.77734		2.32031
101.24	-0.53906		2.88477		4.77344		4.71875		1.58984		1.07422		0.490234		2.76953		2.32031
101.34	-0.53516		2.87695		4.76563		4.69922		1.58984		1.07422		0.498047		2.77344		2.32031
101.44	-0.53385		2.87435		4.76302		4.6849		1.59505		1.07943		0.495443		2.77474		2.3138
101.54	-0.52865		2.86784		4.7487		4.67057		1.60417		1.07682		0.51237		2.77214		2.3112
101.64	-0.52604		2.86654		4.72005		4.66146		1.60677		1.07552		0.514974		2.76302		2.30599
101.74	-0.50912		2.87174		4.72135		4.65495		1.6237		1.08464		0.531901		2.76432		2.3112
101.84	-0.50781		2.86914		4.71875		4.64844		1.625		1.08203		0.529297		2.76563		2.30469
101.94	-0.51953		2.85352		4.70313		4.63281		1.62891		1.07813		0.533203		2.76563		2.30078
102.04	-0.51823		2.83919		4.69271		4.6224		1.63411		1.07161		0.530599		2.75911		2.29427
102.14	-0.51302		2.83659		4.6901		4.60807		1.63542		1.0651		0.535807		2.7526		2.27995
102.24	-0.51823		2.83529		4.67318		4.59505		1.64193		1.07552		0.554037		2.7513		2.27474
102.34	-0.51302		2.82487		4.67057		4.58854		1.64323		1.07682		0.547526		2.7526		2.27995
102.44	-0.50391		2.82227		4.66797		4.57031		1.65234		1.08984		0.564453		2.75391		2.28125
102.54	-0.50912		2.80924		4.64323		4.54948		1.64714		1.08464		0.567057		2.7526		2.27214
102.64	-0.5026		2.80794		4.63021		4.53646		1.66536		1.07943		0.577474		2.7474		2.26693
102.74	-0.49219		2.78711		4.61719		4.52734		1.66406		1.08984		0.580078		2.73828		2.25781
102.84	-0.49089		2.78451		4.60677		4.51693		1.67318		1.08724		0.593099		2.73568		2.2513
102.94	-0.4974		2.7819		4.59245		4.51042		1.66667		1.09245		0.602214		2.73307		2.2487
103.04	-0.50391		2.76758		4.58594		4.48828		1.66016		1.08203		0.607422		2.72266		2.23828
103.14	-0.48698		2.76497		4.58333		4.4974		1.67708		1.09896		0.608724		2.72786		2.23958
103.24	-0.48307		2.76107		4.57552		4.48568		1.67318		1.08724		0.604818		2.71615		2.23568
103.34	-0.49479		2.73763		4.55599		4.47787		1.67708		1.08333		0.608724		2.70833		2.23177
103.44	-0.48828		2.73242		4.54688		4.46875		1.67188		1.08594		0.623047		2.69922		2.23047
103.54	-0.49219		2.72461		4.53906		4.44922		1.67578		1.08984		0.619141		2.70313		2.23047
103.64	-0.48568		2.72721		4.53385		4.44401		1.69401		1.10026		0.629557		2.70573		2.23307
103.74	-0.48568		2.70768		4.52214		4.42448		1.70182		1.09245		0.621745		2.69401		2.22135
103.84	-0.48177		2.69987		4.51042		4.40885		1.69401		1.10026		0.610026		2.6901		2.21354
103.94	-0.47266		2.70117		4.49609		4.40234		1.70508		1.10938		0.615234		2.6875		2.21484
104.04	-0.46615		2.69206		4.48698		4.39714		1.71354		1.10417		0.613932		2.68229		2.20573
104.14	-0.46354		2.67513		4.46615		4.38411		1.70833		1.11458		0.620443		2.68099		2.19661
104.24	-0.46615		2.67643		4.46354		4.3737		1.70964		1.11589		0.63737		2.68229		2.19401
104.34	-0.45703		2.66602		4.44141		4.37109		1.70313		1.11328		0.630859		2.67188		2.1875
104.44	-0.45703		2.66602		4.44531		4.36719		1.70703		1.10938		0.638672		2.66797		2.18359
104.54	-0.45573		2.6556		4.4388		4.35287		1.69661		1.10677		0.632162		2.66536		2.17318
104.64	-0.46094		2.65039		4.44141		4.35156		1.70703		1.125		0.654297		2.68359		2.1875
104.74	-0.45703		2.65039		4.43359		4.34766		1.71094		1.125		0.654297		2.67969		2.1875
104.84	-0.44922		2.64648		4.42188		4.32813		1.71094		1.11719		0.654297		2.66797		2.17188
104.94	-0.44922		2.62695		4.40625		4.31641		1.71875		1.10938		0.650391		2.66406		2.16406
105.04	-0.4401		2.62826		4.40755		4.3138		1.72005		1.1224		0.663412		2.65755		2.17708
105.14	-0.43359		2.61523		4.39453		4.29688		1.72656		1.12109		0.669922		2.64844		2.16797
105.24	-0.44401		2.60091		4.38412		4.28255		1.72005		1.11458		0.663412		2.63802		2.15755
105.34	-0.44141		2.60352		4.37891		4.27734		1.71875		1.11719		0.662109		2.63281		2.16016
105.44	-0.43229		2.60091		4.3763		4.26693		1.72396		1.11458		0.671224		2.63021		2.15755
105.54	-0.42839		2.59701		4.3724		4.26302		1.72786		1.11458		0.67513		2.63021		2.14974
105.64	-0.44271		2.57878		4.36589		4.2487		1.72917		1.11198		0.680339		2.61979		2.13932
105.74	-0.4375		2.57617		4.35938		4.24219		1.72656		1.10938		0.685547		2.60938		2.13672
105.84	-0.43359		2.57227		4.34766		4.23437		1.73438		1.11719		0.693359		2.61328		2.12891
105.94	-0.43229		2.55404		4.33724		4.22396		1.73177		1.11068		0.682943		2.60677		2.11849
106.04	-0.4401		2.55404		4.32162		4.21615		1.73568		1.10677		0.694662		2.60677		2.13021
106.14	-0.42578		2.55273		4.32031		4.21875		1.74609		1.11328		0.708984		2.61328		2.12891
106.24	-0.42318		2.54362		4.30729		4.19792		1.74479		1.1237		0.711589		2.60807		2.11979
106.34	-0.42448		2.53451		4.30208		4.1849		1.73568		1.11458		0.702474		2.59115		2.11068
106.44	-0.42578		2.51758		4.30078		4.17969		1.73828		1.11719		0.697266		2.59766		2.10938
106.54	-0.42448		2.51107		4.29427		4.17708		1.72786		1.11068		0.714193		2.59505		2.10677
106.64	-0.41927		2.51237		4.29167		4.17448		1.74089		1.11198		0.727214		2.59245		2.10026
106.74	-0.41797		2.49805		4.28516		4.15625		1.73438		1.10156		0.720703		2.58594		2.08984
106.84	-0.41927		2.49674		4.27604		4.14323		1.72917		1.10807		0.719401		2.58464		2.08854
106.94	-0.41276		2.49544		4.26693		4.13411		1.73177		1.10677		0.73763		2.59505		2.08724
107.04	-0.41406		2.48242		4.26953		4.12891		1.73438		1.10156		0.744141		2.58594		2.08203
107.14	-0.41276		2.47591		4.25521		4.1224		1.72396		1.09505		0.745443		2.57943		2.06771
107.24	-0.41016		2.4668		4.25		4.11328		1.73438		1.09375		0.751953		2.57422		2.07813
107.34	-0.40104		2.46029		4.23958		4.10677		1.73177		1.08333		0.757162		2.57161		2.07552
107.44	-0.40495		2.44857		4.22396		4.09505		1.73177		1.07943		0.757162		2.56771		2.05599
107.54	-0.39974		2.45378		4.22135		4.09635		1.7487		1.10026		0.774089		2.57682		2.07292
107.64	-0.39453		2.44727		4.20703		4.08203		1.73438		1.09375		0.767578		2.57031		2.0625
107.74	-0.39844		2.44336		4.20313		4.07422		1.73828		1.08594		0.775391		2.5625		2.05078
107.84	-0.39974		2.43815		4.19792		4.06901		1.73698		1.08464		0.789714		2.5612		2.04948
107.94	-0.40625		2.43945		4.1875		4.0625		1.74219		1.08984		0.794922		2.55859		2.04688
108.04	-0.39974		2.43815		4.1862		4.04167		1.7526		1.08854		0.797526		2.5612		2.04948
108.14	-0.39583		2.42253		4.17057		4.03776		1.7526		1.08073		0.797526		2.55729		2.04557
108.24	-0.39323		2.41341		4.15755		4.02474		1.7513		1.09115		0.80013		2.54818		2.03255
108.34	-0.40885		2.40951		4.14974		4.01302		1.74349		1.08333		0.792318		2.55599		2.02474
108.44	-0.40625		2.4082		4.13281		4.01563		1.75		1.06641		0.810547		2.54297		2.03906
108.54	-0.39714		2.39779		4.1224		4.00912		1.74349		1.07552		0.807943		2.54036		2.03646
108.64	-0.38802		2.39518		4.11198		3.9987		1.74479		1.07292		0.809245		2.53776		2.02995
108.74	-0.38672		2.38477		4.10547		3.98828		1.74219		1.07031		0.818359		2.53125		2.02734
108.84	-0.39844		2.39258		4.09375		3.98047		1.74219		1.0625		0.826172		2.53125		2.01953
108.94	-0.39193		2.37174		4.08464		3.97135		1.73307		1.05729		0.828776		2.52604		2.00651
109.04	-0.39974		2.36784		4.07292		3.96354		1.73307		1.05339		0.828776		2.51823		2.0026
109.14	-0.39193		2.36784		4.0651		3.95573		1.7487		1.05729		0.832682		2.51432		2.0026
109.24	-0.39193		2.36784		4.05339		3.95182		1.7526		1.07292		0.836589		2.51432		1.9987
109.34	-0.38281		2.36133		4.04297		3.92578		1.75781		1.07422		0.845703		2.50391		2.00391
109.44	-0.39323		2.35482		4.02865		3.91536		1.74349		1.06771		0.839193		2.50911		1.99349
109.54	-0.38672		2.33789		4.02344		3.91016		1.74219		1.0625		0.845703		2.5		1.99219
109.64	-0.38151		2.33138		4.01302		3.90755		1.75521		1.0638		0.847005		2.4974		1.98958
109.74	-0.38412		2.33268		4.00651		3.90885		1.76432		1.07292		0.863932		2.49089		1.99089
109.84	-0.37891		2.32227		3.98828		3.90234		1.76172		1.06641		0.857422		2.48438		1.98438
109.94	-0.3776		2.31966		3.97396		3.89974		1.75911		1.0599		0.86263		2.48177		1.97786
110.04	-0.3763		2.30924		3.96354		3.88932		1.77604		1.04948		0.867839		2.48307		1.97526
110.14	-0.3737		2.30404		3.95443		3.88802		1.77083		1.04427		0.874349		2.48958		1.98177
110.24	-0.3763		2.29753		3.95182		3.88542		1.77995		1.04948		0.88737		2.4987		1.98698
110.34	-0.38281		2.28711		3.93359		3.87891		1.77344		1.05469		0.880859		2.48828		1.98047
110.44	-0.38412		2.27409		3.91667		3.86589		1.76432		1.05339		0.88737		2.48307		1.97917
110.54	-0.38542		2.27669		3.90755		3.86068		1.77083		1.0638		0.886068		2.48958		1.97786
110.64	-0.38151		2.27669		3.89583		3.86068		1.75521		1.05599		0.897787		2.47005		1.97396
110.74	-0.375		2.25977		3.88672		3.85547		1.75		1.04688		0.888672		2.46875		1.97266
110.84	-0.36849		2.26237		3.88932		3.85026		1.76432		1.0612		0.902995		2.47135		1.97917
110.94	-0.35677		2.27018		3.88151		3.84635		1.75651		1.0612		0.902995		2.47135		1.97526
111.04	-0.36458		2.26628		3.86979		3.83464		1.76042		1.0651		0.910807		2.46745		1.97526
111.14	-0.35807		2.26107		3.86458		3.83724		1.77865		1.0638		0.929037		2.47005		1.97786
111.24	-0.35026		2.26497		3.84115		3.82552		1.78255		1.0599		0.936849		2.47005		1.97786
111.34	-0.34375		2.25195		3.83594		3.82031		1.79297		1.07422		0.927734		2.46875		1.98047
111.44	-0.35156		2.24414		3.82031		3.8125		1.78906		1.07031		0.931641		2.44922		1.98047
111.54	-0.34766		2.24023		3.79688		3.80469		1.78906		1.05859		0.939453		2.44141		1.97266
111.64	-0.34375		2.24023		3.79688		3.79688		1.78906		1.05859		0.947266		2.45313		1.97266
111.74	-0.34505		2.22331		3.79167		3.79557		1.78776		1.05729		0.957682		2.44401		1.97917
111.84	-0.34505		2.2194		3.77214		3.78386		1.79167		1.04948		0.957682		2.4362		1.97526
111.94	-0.32682		2.22591		3.77083		3.79427		1.80208		1.05208		0.972005		2.45443		1.97005
112.04	-0.33073		2.22591		3.76693		3.79036		1.80599		1.05599		0.964193		2.45052		1.96224
112.14	-0.33203		2.2207		3.75781		3.77734		1.80078		1.05078		0.962891		2.43359		1.95703
112.24	-0.33594		2.21289		3.75391		3.77344		1.8125		1.05859		0.966797		2.4375		1.95703
112.34	-0.33984		2.20117		3.73828		3.76563		1.81641		1.05859		0.974609		2.43359		1.95703
112.44	-0.33203		2.20508		3.73438		3.75781		1.80859		1.0625		0.974609		2.42969		1.95703
112.54	-0.33984		2.19336		3.71484		3.75		1.81641		1.07422		0.966797		2.42578		1.94922
112.64	-0.33724		2.19206		3.70573		3.74479		1.82292		1.07682		0.973307		2.42448		1.94792
112.74	-0.35156		2.18164		3.69531		3.73828		1.8125		1.07031		0.966797		2.41797		1.94141
112.84	-0.33464		2.18294		3.67708		3.73177		1.82943		1.0638		0.975912		2.41536		1.9349
112.94	-0.32031		2.18164		3.67969		3.73828		1.83203		1.07422		0.982422		2.42188		1.94141
113.04	-0.33333		2.16081		3.67839		3.72526		1.83073		1.06901		0.988932		2.41667		1.9362
113.14	-0.32162		2.16471		3.67448		3.73698		1.83854		1.06901		0.992839		2.41667		1.9401
113.24	-0.32422		2.1543		3.66016		3.71484		1.82813		1.0625		0.982422		2.41406		1.94141
113.34	-0.3125		2.15039		3.66016		3.71484		1.82422		1.07422		0.990234		2.41406		1.94922
113.44	-0.31641		2.14648		3.65625		3.72266		1.82813		1.07031		0.990234		2.41016		1.94922
113.54	-0.32682		2.13216		3.64193		3.71615		1.8138		1.0599		0.983724		2.40365		1.94661
113.64	-0.31901		2.13216		3.63802		3.71224		1.82161		1.07161		0.991537		2.39974		1.94661
113.74	-0.31641		2.13086		3.63281		3.71094		1.82422		1.06641		0.994141		2.40234		1.94141
113.84	-0.31641		2.12305		3.63281		3.70313		1.82031		1.07031		1.00195		2.39844		1.93359
113.94	-0.31771		2.11393		3.61979		3.70182		1.82682		1.06901		0.996745		2.38542		1.93229
114.04	-0.32813		2.11523		3.60547		3.69141		1.81641		1.06641		0.998047		2.39453		1.92969
114.14	-0.32422		2.10742		3.59766		3.6875		1.82422		1.0625		0.994141		2.39063		1.92578
114.24	-0.30729		2.11263		3.59505		3.6888		1.83333		1.07552		0.999349		2.39193		1.93099
114.34	-0.30599		2.10612		3.58854		3.68229		1.82292		1.07682		1.00065		2.39323		1.93229
114.44	-0.3151		2.09701		3.57943		3.67708		1.82161		1.08333		1.00326		2.38802		1.94271
114.54	-0.3112		2.08919		3.57943		3.67318		1.81771		1.08333		1.00326		2.38802		1.94271
114.64	-0.30729		2.08529		3.5638		3.66146		1.8138		1.07552		1.00716		2.38802		1.9349
114.74	-0.3125		2.08008		3.55859		3.66797		1.8125		1.08594		1.00977		2.38672		1.93359
114.84	-0.31771		2.08268		3.55339		3.65495		1.81901		1.08073		1.01628		2.3776		1.92448
114.94	-0.3138		2.07878		3.54557		3.63542		1.81901		1.08073		1.01237		2.3737		1.91667
115.04	-0.32162		2.07878		3.52995		3.64714		1.81901		1.08854		1.02018		2.3737		1.92448
115.14	-0.31901		2.07747		3.53646		3.64583		1.83333		1.08333		1.01888		2.38802		1.92318
115.24	-0.3125		2.07617		3.53516		3.63672		1.83203		1.09375		1.0293		2.38281		1.91797
115.34	-0.31771		2.07487		3.52995		3.63151		1.82682		1.09635		1.02799		2.38542		1.91667
115.44	-0.32031		2.06836		3.52344		3.62109		1.83203		1.09375		1.0293		2.37891		1.90625
115.54	-0.32031		2.06445		3.52344		3.62109		1.83594		1.09375		1.02539		2.37109		1.89844
115.64	-0.32943		2.06315		3.51432		3.61979		1.84245		1.08854		1.03581		2.36979		1.88932
115.74	-0.32162		2.05534		3.5026		3.61589		1.83854		1.08854		1.03581		2.36979		1.88542
115.84	-0.32162		2.05143		3.5026		3.61198		1.83854		1.09245		1.03581		2.3737		1.89714
115.94	-0.33333		2.05143		3.4987		3.60807		1.83464		1.08854		1.02799		2.36979		1.88542
116.04	-0.33333		2.04362		3.48698		3.59635		1.83854		1.08854		1.02799		2.35807		1.8737
116.14	-0.33333		2.05143		3.48698		3.58854		1.83073		1.08464		1.02799		2.36979		1.86589
116.24	-0.33594		2.04102		3.48047		3.57422		1.82813		1.08203		1.0293		2.35547		1.86719
116.34	-0.33594		2.04102		3.48047		3.57031		1.83594		1.09375		1.0293		2.35547		1.85938
116.44	-0.33854		2.02279		3.47396		3.5599		1.83333		1.09115		1.01888		2.35677		1.86068
116.54	-0.34375		2.01758		3.46875		3.53906		1.83594		1.08594		1.02539		2.35547		1.84766
116.64	-0.34896		2.01628		3.45964		3.52995		1.83854		1.08464		1.02409		2.35807		1.83854
116.74	-0.35547		2.02539		3.44531		3.52344		1.83594		1.07031		1.0332		2.35938		1.83594
116.84	-0.34245		2.01107		3.44661		3.52083		1.84505		1.07552		1.02669		2.36458		1.83724
116.94	-0.35287		2.00846		3.4362		3.51823		1.84245		1.07682		1.0319		2.35026		1.82682
117.04	-0.35677		2.00456		3.43229		3.51042		1.83073		1.08073		1.02799		2.35417		1.82292
117.14	-0.35287		1.98893		3.42448		3.4987		1.82292		1.06901		1.0319		2.35026		1.8151
117.24	-0.36068		1.99284		3.42057		3.49089		1.83464		1.06901		1.03971		2.35026		1.80729
117.34	-0.36068		1.99284		3.41667		3.48698		1.83073		1.0651		1.03971		2.34635		1.79948
117.44	-0.37109		1.98633		3.40625		3.47266		1.82422		1.0625		1.0293		2.34375		1.78125
117.54	-0.36458		1.98893		3.40495		3.47526		1.83854		1.08073		1.03581		2.35807		1.78385
117.64	-0.36198		1.98763		3.40365		3.47396		1.84115		1.08333		1.03451		2.34896		1.77474
117.74	-0.35547		1.9707		3.39453		3.46484		1.84766		1.08594		1.03711		2.33984		1.76953
117.84	-0.35677		1.96549		3.38542		3.45573		1.83854		1.07682		1.02799		2.33854		1.76823
117.94	-0.36589		1.96029		3.38021		3.44661		1.84896		1.07552		1.03451		2.33724		1.77083
118.04	-0.35677		1.95768		3.36979		3.44792		1.84635		1.07292		1.0319		2.34245		1.76042
118.14	-0.36328		1.95117		3.37891		3.44922		1.84766		1.07031		1.02539		2.33984		1.75781
118.24	-0.375		1.93945		3.36719		3.44922		1.84375		1.0625		1.02148		2.33984		1.74609
118.34	-0.375		1.93164		3.35938		3.43359		1.83594		1.05469		1.02148		2.32813		1.74219
118.44	-0.36068		1.93424		3.36198		3.4362		1.84245		1.0651		1.03581		2.33073		1.7487
118.54	-0.375		1.93945		3.36719		3.42578		1.84375		1.0625		1.03711		2.32031		1.73828
118.64	-0.3763		1.93424		3.36198		3.41667		1.85417		1.0612		1.03971		2.32682		1.7487
118.74	-0.36589		1.93294		3.36068		3.41536		1.84896		1.0599		1.05013		2.32552		1.7513
118.84	-0.36979		1.92904		3.35287		3.40365		1.86458		1.0638		1.05404		2.3138		1.76302
118.94	-0.36589		1.93294		3.35677		3.38802		1.8724		1.0599		1.06185		2.31771		1.76302
119.04	-0.3724		1.93034		3.35417		3.3776		1.8737		1.06901		1.06706		2.3151		1.7487
119.14	-0.38151		1.92122		3.34505		3.36849		1.8763		1.0638		1.06966		2.3099		1.7474
119.24	-0.38802		1.92643		3.33464		3.35417		1.86979		1.0612		1.06706		2.30339		1.74479
119.34	-0.38412		1.92253		3.33073		3.35417		1.8776		1.06901		1.06315		2.30729		1.73307
119.44	-0.39193		1.91862		3.3151		3.33854		1.86589		1.0612		1.05534		2.29948		1.71745
119.54	-0.39453		1.91211		3.3125		3.33594		1.87109		1.05859		1.07227		2.30469		1.71484
119.64	-0.38672		1.9043		3.31641		3.32422		1.875		1.05859		1.06445		2.29297		1.70703
119.74	-0.39583		1.89128		3.3151		3.31901		1.8737		1.05729		1.06706		2.29167		1.70964
119.84	-0.38542		1.88997		3.31771		3.32161		1.8724		1.06771		1.07357		2.29036		1.70833
119.94	-0.38151		1.87435		3.30208		3.30208		1.85286		1.05208		1.06185		2.28646		1.70052
120.04	-0.38151		1.86263		3.30599		3.29818		1.85286		1.04818		1.06966		2.27474		1.70443
120.14	-0.38932		1.85091		3.29818		3.29427		1.85677		1.04818		1.07357		2.27474		1.70443

## Sheet: Fig.2d
TR-FRET
OEA [uM]	HIF-3			HIF-2
200	38.7568	43.9779	44.5385	-2.83635	-0.75862	-1.50308
100	31.3364	36.4718	37.1441	-2.16523	-3.08015	-3.74779
50	24.9623	30.1673	23.1427	-0.30649	-1.36982	-4.72364
25	23.2496	18.9545	18.0883	4.66688	-3.3765	0.334617
12.5	20.1397	16.9077	22.6842	0.732319	0.071849	-3.77622
6.25	12.801	20.9119	13.3445	-2.497	-5.37511	-5.98552
3.125	17.1552	15.2973	14.2313	5.11077	-3.84397	-1.05333
0.78125	13.3593	14.8218	14.1344	-2.53807	-3.00597	-4.33451
0.195313	7.30309	15.1018	11.101	-1.65669	-3.48682	-0.83955
0.048828	7.92824	5.50398	7.3558	5.18585	-1.32882	-0.85466
0.012207	6.34682	2.21268	4.92063	4.30608	0.259065	-2.86274
0.006104	4.10093	7.25613	7.28232	-0.34523	-2.21443	-0.7857

## Sheet: Fig.2e
qPCR
	pCMV-Tag4			pCMV-Tag4+OEA			HIF-3α			HIF-3α+OEA
HSPA6	1.21982	0.950442	0.862544	1.0693	0.833163	1.0693	3.00355	2.84153	3.74943	5.22949	5.37651	8.43665

## Sheet: Fig.4d
PTS （ΔTm）
	WT			G237W
	1.56	1.75	1.8	-0.37	-0.07	-0.52

## Sheet: Fig.4e
TR-FRET
OEA [uM]	G237W			WT
200	6.10882	6.80134	10.6381	35.1448	48.4274	41.5018
100	4.58034	5.15443	4.24049	26.4883	46.2617	36.0324
50	5.42938	6.14254	5.24304	25.3919	26.1584	28.0025
25	4.17621	5.244	5.4688	14.4374	23.4666	22.563
12.5	7.05098	8.44295	11.46	12.0124	18.7114	16.4669
6.25	8.01686	2.83572	11.7552	12.375	15.8551	11.8518
3.125	5.21055	3.99064	9.17857	6.966	18.2127	12.726
0.78125	12.2198	6.34091	10.9832	8.2337	10.1996	11.8544
0.195313	8.17784	8.62655	13.8333	9.3121	17.4929	14.8426
0.048828	9.06377	9.35013	8.16316	3.4361	11.2539	14.4852
0.012207	1.18675	7.16597	-0.42637	0.8714	13.1476	13.46

## Sheet: Fig.4f
qPCR
WT			G237W
1.63515	1.68112	2.63796	1.1188	1.01533	1.16631

## Sheet: Supplementary Fig.2a
HEP3B	qPCR
	pCMV-Tag4			HIF-3α
HSPA6	0.920188	0.876606	1.24833	16.6794	18.1261	14.1233

## Sheet: Supplementary Fig.2b
HEPG2	qPCR
	pCMV-Tag4			HIF-3α
HSPA6	1.20303	0.963709	0.862544	10.1027	7.65642	9.69116

## Sheet: Supplementary Fig.2c
qPCR
	V8			V8+OEA			HIF-3α			HIF-3α+OEA
TCF20	1.12506	0.926588	0.959264	0.864537	1.04247	1.20581	2.73208	3.07375	3.05252	3.45815	3.81055	4.34694
PSME2	1.05458	0.92445	1.02574	0.957051	1.02574	1.09177	1.86176	2.00926	2.08012	2.24492	2.37293	2.66968
IFIT1	1.1019	0.913831	0.993092	0.795536	0.959264	1.06437	2.46229	2.69447	2.73208	3.11666	3.27161	3.75809

[truncated: 2 more sheets: Supplementary Fig.2d, Supplementary Fig.8b]
